# Supplementary material for: Comparative Analysis of Breast Cancer Metabolomes Highlights Fascin’s Central Role in Regulating Key Pathways Related to Disease Progression
Source: Int J Mol Sci. 2024 Jul 18;25(14):7891. doi: 10.3390/ijms25147891 (PMC11277536; doi:10.3390/ijms25147891)
Supplement: Supplementary file 1 [file ijms-25-07891-s001.zip]

Archive with 2 entries (2 files):
- Supplementary Figures (S1-S9).pptx
- Supplementary Tables (S1-S12).xlsx
