# Supplementary material for: Comparative Analysis of Breast Cancer Metabolomes Highlights Fascin’s Central Role in Regulating Key Pathways Related to Disease Progression
Source: Int J Mol Sci. 2024 Jul 18;25(14):7891. doi: 10.3390/ijms25147891 (PMC11277536; doi:10.3390/ijms25147891)
Supplement: Supplementary file 1 [file ijms-25-07891-s001.zip › Supplementary Tables (S1-S12).xlsx]

## Sheet: Table S1
Table S1. Raw data of all detected ions (14,874) in the positive (11,966) and negative (2,908) ionization modes. P and S denote cell pellet and secretomes, respectively. 1-3 denote the replicates.
Compound name	RT	m/z	Fascin-pos+NORF_1_P	Fascin-pos+NORF_2_P	Fascin-pos+NORF_3_P	Fascin-KDFORF_1_P	Fascin-KDFORF_2_P	Fascin-KDFORF_3_P	Fascin-KD+NORF_1_P	Fascin-KD+NORF_2_P	Fascin-KD+NORF_3_P	Fascin-pos+NORF_1_S	Fascin-pos+NORF_2_S	Fascin-pos+NORF_3_S	Fascin-KDFORF_1_S	Fascin-KDFORF_2_S	Fascin-KDFORF_3_S	Fascin-KD+NORF_1_S	Fascin-KD+NORF_2_S	Fascin-KD+NORF_3_S
0.52_128.0702m/z	0.516717	128.07	126.782	115.141	138.083	129.031	143.524	124.822	108.801	126.95	135.285	128.628	110.912	116.346	125.103	106.304	114.685	116.693	118.943	125.395
0.52_128.9509m/z	0.516717	128.951	1708.06	1738.73	1485.33	1530.06	1436.59	1580.35	1702.7	1481.69	1481.06	1447.3	1444.64	1537.46	1490.3	1482.41	1485.35	1512.44	1523.03	1523.16
0.52_145.0453m/z	0.516717	145.045	197.221	203.855	209.255	205.01	190.926	195.945	200.66	204.785	217.528	218.849	274.492	311.102	248.005	297.852	290.374	237.27	309.529	297.947
0.52_391.2864m/z	0.516717	391.286	524.035	380.065	296.521	375.736	263.113	302.656	460.481	311.165	331.122	234.187	172.625	167.28	211.329	157.792	173.425	193.494	153.421	186.418
0.53_169.9784m/z	0.53385	169.978	352.64	345.877	325.562	344.064	319.657	333.139	340.258	318.449	324.781	320.661	316.903	334.778	323.367	324.478	325.192	326.021	331.758	330.053
0.53_271.2638m/z	0.53385	271.264	262.846	199.182	163.38	195.473	146.67	175.148	221.221	171.879	181.066	142.083	129.786	104.986	136.328	104.029	117.171	133.011	110.782	122.306
0.55_132.0050m/z	0.551	132.005	231.405	233.154	218.547	227.545	206.946	217.866	234.282	204.092	206.588	207.272	191.694	191.298	199.436	185.379	185.784	212.255	188.914	191.306
0.60_377.3255m/z	0.602433	377.326	286.365	220.604	176.851	218.273	156.317	190.47	262.07	194.863	207.979	133.965	125.762	102.569	141.999	100.29	111.063	129.25	109.73	128.977
0.62_235.9285m/z	0.61955	235.928	85.243	104.946	123.323	92.1835	108.207	118.981	93.2476	102.223	109.887	97.3752	97.8329	94.4423	110.625	107.744	183.273	110.858	107.585	120.465
0.64_110.0611m/z	0.636717	110.061	35.3111	41.9482	32.2271	28.7995	31.4368	18.9007	40.462	42.0707	44.097	120.58	104.517	98.4802	111.744	107.259	126.154	111.692	105.375	119.509
0.64_117.0655m/z	0.636717	117.065	72.4485	76.912	60.4704	70.7068	61.5008	61.3187	78.1865	69.5756	79.3173	120.438	117.106	108.682	130.283	116.523	141.686	118.377	118.343	130.356
0.64_149.0664m/z	0.636717	149.066	112.56	78.9812	72.9149	88.4105	72.6352	54.4622	86.393	103.822	114.224	43.5852	86.5222	100.203	99.278	101.951	97.6802	82.2141	97.6021	97.2452
0.64_154.0859m/z	0.636717	154.086	62.2101	55.1577	42.8834	59.9385	47.8808	34.9779	57.392	66.1857	70.1828	26.8885	20.0492	15.5332	17.3916	18.75	21.8345	13.7226	13.2335	18.301
0.64_175.0842n	0.636717	176.092	10027.9	11288.8	6850.23	10232.7	8998.28	6095.46	10970.6	13164.8	13159.6	16669.4	16049.8	15173.1	17802.9	16089.3	18998.9	16455.3	16151.9	17812.1
0.64_188.7587m/z	0.636717	188.759	395.765	381.329	272.411	482.164	443.532	404.582	705.404	810.771	1020.96	2305.91	2206.61	2133.43	2597.58	2287.29	2808.77	2352.4	2349.07	2567.25
0.64_194.7622m/z	0.636717	194.762	90.4418	83.5389	59.626	99.6189	99.4416	112.63	97.5351	117.285	106.391	671.248	641.307	599.611	711.342	654.819	765.137	676.392	628.488	728.11
0.64_199.4342m/z	0.636717	199.434	280.136	251.27	133.842	284.26	280.004	204.462	280.526	388.624	411.359	1409.63	1359.77	1323.56	1598.88	1418.66	1677.16	1438.53	1404.03	1584.89
0.64_200.7658m/z	0.636717	200.766	1709.9	1414.09	1169.82	1623.4	1733.58	1739.41	1578.21	2241.42	1986.16	6385.05	6336.78	5666.69	6580.11	5942.45	6921.67	6607.91	6172.63	6786.62
0.64_211.1055m/z	0.636717	211.105	101.698	100.764	81.539	87.7792	93.0253	86.1061	85.6225	90.6623	115.434	340.247	324.981	315.589	359.321	344.704	389.578	338.427	303.926	375.369
0.64_216.4439m/z	0.636717	216.444									1.54249	24.0689	28.5396	28.0906	34.1468	33.1107	34.0696	30.7988	38.6979	32.7856
0.64_236.1225m/z	0.636717	236.122	75.8905	54.311	49.3809	100.833	76.4136	53.0645	57.3118	111.464	109.48	126.663	115.382	108.398	113.801	115.892	114.626	107.415	107.24	120.004
0.64_240.4485m/z	0.636717	240.448	122.178	176.748	203.073	171.895	202.84	211.893	181.417	179.489	231.063	2342.19	2494.45	2579.72	2868.63	2817.01	2888.4	2798.18	3068.1	2950.59
0.64_242.7769m/z	0.636717	242.777	6.85469	1.55682	1.617	2.98889	0.505048	3.52307	1.55106	4.64097	5.42974	77.9503	69.8797	80.3611	30.738	78.033	50.873	43.4664	38.1208	44.8365
0.64_248.7801m/z	0.636717	248.78	3.98539	2.7339		9.51571	3.618		5.06313	17.5279	20.1734	148.039	151.044	163.908	90.1334	192.593	104.641	101.578	79.917	99.1157
0.64_249.1145m/z	0.636717	249.115	47.6943	40.697	21.166	41.3036	28.3537	8.17595	41.8338	58.2256	63.6406	108.395	97.17	114.288	69.8221	121.762	79.5848	73.6754	55.7565	75.4566
0.64_254.1209m/z	0.636717	254.121	3.50462	8.73779	15.6021	4.60221	1.76858	0.246332	10.1976	9.98592	10.4189	32.2764	33.0948	48.5142	23.0178	47.6131	35.0718	24.1169	28.8424	30.1758
0.64_254.7832m/z	0.636717	254.783	18.4696	26.5005	19.8373	11.1792	9.36792	23.8822	17.3032	33.3284	34.7974	317.804	344.019	299.128	315.235	362.207	306.111	387.096	246.009	301.371
0.64_262.1390n	0.636717	263.146	11307.3	12497.7	7213.37	12691	12054.8	10811.3	11882.1	15815.7	15737.6	63937.8	63308.4	56714.7	64384.5	60266.1	67467	60086.1	58560.8	63780.1
0.64_264.0978m/z	0.636717	264.098										273.126	279.175	273.874	335.337	322.59	329.682	316.311	361.982	345.434
0.64_272.6273m/z	0.636717	272.627	12.279	17.6058	22.9314	15.0624	20.6592	26.8003	13.4338	25.78	32.5963	270.916	270.891	272.069	306.663	294.538	316.477	289.485	327.32	320.968
0.64_276.6351m/z	0.636717	276.635	16.8934	8.43877	4.0097	13.3222	10.4886	8.65073	3.0399	14.1509	15.4924	116.218	96.6436	87.5156	118.706	102.728	118.303	105.941	97.4279	108.525
0.64_279.6347m/z	0.636717	279.635	49.1932	28.302	22.0621	35.0332	22.5479	32.0046	21.6694	50.7439	58.8124	189.789	196.344	178.13	200.43	193.894	220.328	188.718	183.038	203.527
0.64_282.1098m/z	0.636717	282.11	13.1361	12.7586	6.73373		6.34366	21.0659	7.47421	7.11742	24.4482	202.45	208.014	223.894	235.434	262.761	240.944	234.275	265.787	256.551
0.64_285.4740m/z	0.636717	285.474										45.0475	54.5134	75.476	29.0668	92.1481	33.4241	26.0343	33.3385	28.1195
0.64_286.6421m/z	0.636717	286.642	109.15	114.516	94.7506	79.3386	67.7382	78.5352	95.1758	90.9978	109.473	234.124	223.326	201.557	216.517	250.233	211.864	188.476	182.123	201.463
0.64_288.1302m/z	0.636717	288.13	9.27922	9.6881	6.49391	4.95113	2.60526	1.46535	9.52342	34.4239	22.7223	68.0446	54.8059	66.0374	40.9097	74.7108	57.3171	41.8161	54.3344	48.6587
0.64_291.4744m/z	0.636717	291.474	1.7061			2.23901	2.80609		1.77385	27.1152	15.2763	129.648	165.426	150.954	88.201	217.205	120.605	95.3234	101.907	102.254
0.64_292.4652m/z	0.636717	292.465	14.0268	7.11758	5.58661	17.716	14.5082	17.7106	11.1547	20.4464	16.3814	373.26	322.709	314.417	390.599	359.864	421.441	348.159	353.769	386.055
0.64_294.1190m/z	0.636717	294.119	355.228	284.065	202.127	365.699	348.837	354.027	327.281	475.545	429.686	1702.41	1619.2	1492.01	1699.1	1599.14	1800.6	1686.44	1586.97	1740.46
0.64_295.1232m/z	0.636717	295.123	138.945	96.6852	78.2637	127.463	102.947	100.235	101.335	145.012	159.54	290.192	280.336	263.733	287.425	294.313	299.979	288.56	263.864	297.023
0.64_296.1398m/z	0.636717	296.14	33.248	43.0894	27.3234	44.968	32.3232	10.7186	48.4261	60.9938	72.2354	152.295	169.056	184.909	84.9974	232.495	102.838	83.9335	78.2764	98.408
0.64_309.1435m/z	0.636717	309.143	71.3799	45.7801	60.5218	102.118	97.447	93.4829	56.39	92.9028	107.245	1013.6	969.673	898.579	986.791	972.792	1071.2	932.031	908.993	1004.25
0.64_318.6015m/z	0.636717	318.602	14.0969	5.34633		12.882	16.6181	21.3583	12.7509	14.1305	16.6942	150.066	132.868	129.122	144.636	159.031	160.171	139.215	143.226	147.342
0.64_322.1515m/z	0.636717	322.152				11.7395	2.39253	11.8919		8.72867	14.0846	132.294	133.146	119.934	146.437	137.486	152.931	125.054	121.623	134.691
0.64_334.1186m/z	0.636717	334.119	30.5555	14.821	13.036	22.9514	25.1336	32.7805	41.2173	25.9009	24.4617	562.464	538.404	570.383	529.317	585.418	599.393	527.34	506.942	547.644
0.64_347.2671m/z	0.636717	347.267	92.3784	195.487	102.805	119.523	106.054	73.0493	130.614	190.31	211.19
0.64_356.6399n	0.636717	339.637	17.8957	2.94964		16.3941	11.6591	5.30959	19.4172	41.2182	33.4799	189.248	164.454	182.334	184.103	209.416	211.049	168.431	168.484	183.079
0.64_360.6695m/z	0.636717	360.669	72.9685	75.8024	70.4186	75.3961	66.9645	71.7654	64.8097	79.5042	101.223	694.628	751.956	730.201	859.552	831.44	869.673	785.384	879.781	831.409
0.64_397.1935m/z	0.636717	397.194	27.8918	25.9999	34.8838	23.9085	22.024	45.3993	42.2556	22.4556	27.3437	478.136	438.086	405.197	493.867	466.464	557.948	466.744	441.6	500.926
0.64_409.2685m/z	0.6367	409.269	113.933	68.7636	67.441	38.4243	52.273	29.6937	103.01	97.0372	97.9251
0.64_436.7114m/z	0.636717	436.711										91.6347	106.099	100.918	68.3641	149.779	98.892	67.7427	85.1124	77.8936
0.64_438.2075n	0.636717	439.215	1766.99	1768.8	1374.53	2072.33	1908.9	1998.49	1913.28	2167.05	2302.31	18853.1	17631.9	16728	20450.2	18303.8	22104.3	17944	18118.5	19828
0.64_525.3151m/z	0.6367	525.315	193.138	118.12	26.406	124.425	94.2329	23.0434	180.491	243.663	252.206
0.64_569.3295n	0.636717	614.301	6613.81	6239.78	4723.36	8040.88	7357.7	7870.52	6804.59	8887.16	9220.28	113542	107265	102548	125008	109897	133508	111206	110499	121219
0.64_571.3211m/z	0.6367	571.321	196.768	107.94	31.5819	125.413	89.9549	28.4413	170.627	236.523	258.584
0.64_583.3429n	0.636717	314.661	198.966	195.312	187.557	180.634	178.091	156.368	185.08	244.601	252.895	1323.08	1226.53	1173.59	1441.64	1254.28	1514.89	1285.45	1252.9	1360.39
0.64_639.3088m/z	0.6367	639.309	80.7184	54.6405	7.034	42.4228	43.2834	3.59044	71.4142	111.057	109.521	9.02825	13.9288	10.1399	8.85396	10.6688		5.95792	4.08158	2.1062
0.64_666.2299m/z	0.636717	666.23	4.8909	10.5581	9.17987	19.7548	15.8129	22.4769	21.3997	27.6801	19.5522	259.675	254.65	202.095	216.805	231.877	246.171	223.537	225.075	240.743
0.64_712.2430m/z	0.636717	712.243		3.7908						2.43951	2.56549	139.452	134.16	117.432	154.7	126.668	161.065	146.97	143.864	153.233
0.64_713.3632n	0.636717	379.671	47.6646	117.738	44.8972	22.923	62.4709	4.59237	60.1277	83.4723	73.8203	848.463	850.179	972.103	470.527	1335.75	604.447	380.944	406.503	430.135
0.64_719.3355m/z	0.636717	719.335		10.3119	2.31174	2.78571	3.88882		6.23026	4.4476	21.7708	249.311	252.722	257.152	303.793	317.153	345.074	289.841	313.376	319.834
0.64_728.3446m/z	0.636717	728.345	19.1479	6.55985	17.0299	9.3296	15.2845	5.73192	6.65984	7.90248	19.0496	303.028	271.312	270.764	277.269	362.866	330.709	280.357	276.243	317.726
0.64_731.3804n	0.636717	388.679	54.6435	43.2604	19.8426	63.2727	60.0281	88.2571	62.0786	94.2245	93.8997	1556.05	1508.28	1533.15	1401.77	1842.93	1698.5	1310.41	1306.87	1448.79
0.64_763.3218m/z	0.6367	763.322	11.3096		2.95157	3.58652	11.6758	5.72711	7.00015	18.5417	29.2529	345.795	460.845	366.967	250.985	257.153		259.287	145.72	121.395
0.64_99.0442m/z	0.636717	99.0442	56.8976	56.9711	42.7343	60.9007	61.2493	64.5182	60.2334	76.7452	71.545	402.2	391.149	377.338	425.083	400.002	494.959	411.25	403.137	449.424
0.65_104.0783m/z	0.65385	104.078	297.945	337.112	300.795	214.657	249.107	173.801	355.969	332.622	321.663	7.68794	7.36998	15.3879	3.67232	10.6677	4.36628	6.20351	1.96966	7.34042
0.65_104.5807m/z	0.65385	104.581	33.1822	43.544	36.4661	16.3817	26.1799	9.48971	44.5189	42.3886	41.3163
0.65_110.0778m/z	0.65385	110.078	35.2988	35.6316	16.9523	5.86406	10.7465	8.73742	38.0723	15.4645	23.9822	5.29457	4.19609	5.61528	4.78138	3.16764	6.08971	6.83403	2.42127	6.77531
0.65_119.0854m/z	0.65385	119.085	1567.8	1738.08	1539.96	1455.24	1419.84	1380.28	1697.32	1560	1540.27	1120.16	1068.65	1032.67	1075.57	1004.23	1046.78	1078.96	1018.7	1090.54
0.65_119.5856m/z	0.65385	119.586	55.2025	65.3785	49.8238	40.1991	38.1297	28.3628	56.1653	56.8374	53.5349
0.65_128.0881m/z	0.65385	128.088	439.063	552.537	461.93	309.345	390.276	309.651	534.222	512.638	490.607	147.325	142.553	137.352	120.885	131.412	120.835	112.179	105.657	128.413
0.65_136.6023m/z	0.65385	136.602	644.98	720.677	648.691	478.028	533.851	397.075	756.492	796.969	729.258	29.3842	18.9484	22.6748	16.9298	27.5993	20.0628	17.1041	17.0014	22.3393
0.65_141.1393m/z	0.65385	141.139	103.396	126.541	123.686	78.3285	85.9936	70.0444	106.249	109.881	110.32
0.65_145.6075m/z	0.65385	145.607	636.64	718.619	626.604	481.379	541.014	369.481	709.744	714.404	663.579	0.837569	0.827959	0.676718	1.11476	0.806422	1.87521	1.23625	0.652963	1.01651
0.65_151.6075m/z	0.65385	151.608	270.532	330.7	155.116	323.376	257.949	111.46	358.624	419.431	422.045
0.65_179.0922n	0.65385	221.126	1894.72	2623.85	1335.1	1893.9	1670.66	1131.59	2252.33	2604	2665.58	2725.57	2668.3	2387.24	2645.13	2584.94	2804.25	2493.45	2390.46	2645.93
0.65_182.0908n	0.65385	147.077	210.968	217.193	184.8	187.294	172.472	152.074	257.666	277.562	264.381	543.653	555.703	541.755	512.429	666.759	568.635	515.063	537.191	529.316
0.65_184.6129m/z	0.65385	184.613	196.043	170.395	64.638	200.678	138.775	49.3332	212.337	282.701	285.897
0.65_190.9308m/z	0.653833	190.931	9.67677	18.1587	11.659	10.9613	5.70896	10.1508	10.0679	9.12039	8.94024	2.32649		4.49022	16.7231	13.25	36.251	17.0975	21.7252	27.0384
0.65_199.6182m/z	0.65385	199.618	345.541	317.891	120.104	378.27	255.189	94.8883	377.484	542.388	526.245
0.65_207.1432m/z	0.65385	207.143	163.188	198.807	151.249	115.103	120.13	85.3219	183.236	153.533	147.912	47.7796	31.7362	44.6834	48.1306	40.4103	51.9659	52.1706	38.3543	48.3404
0.65_208.6233m/z	0.65385	208.623	4581.07	4065.81	1653.99	4922.9	3506.9	1483.75	5002.31	6863.3	6740.18	190.826	188.661	223.201	131.945	230.139	139.651	129.771	108.161	130.882
0.65_213.1037m/z	0.65385	213.104	397.124	336.031	240.286	377.766	326.99	292.831	370.87	480.493	471.324	676.564	647.507	603.226	663.122	621.363	685.528	661.466	598.685	680.809
0.65_217.6289m/z	0.65385	217.629	30921.6	32547.2	14256.7	35611.4	26719.7	12554.8	35647.7	44723.4	45002.4	177.361	169.029	260.401	96.5707	249.632	113.83	106.732	91.3515	102.827
0.65_217.7759m/z	0.65385	217.776	218.272	286.85	19.8645	384.183	151.046	15.164	369.515	797.138	837.255
0.65_223.1307n	0.65385	246.12	1886.72	1978.34	1532.75	1788.94	1694.09	1573.86	1717.36	2090.32	2146.73	5947.46	5768.42	5356.59	5828.14	5694.15	6167.09	5551.6	5323.66	5876.7
0.65_224.1751m/z	0.65385	224.175	284.74	260.187	246.895	225.562	223.739	142.417	280.888	321.897	323.198	38.0903	35.7492	55.7185	22.0601	37.6797	37.3573	24.9727	24.6069	32.2152
0.65_226.6340m/z	0.65385	226.634	4746.36	5262.52	2249.09	5612.97	4363.16	2153.73	5672.28	6901.84	7138.31	179.805	173.872	207.68	115.319	214.328	146.263	124.19	112.261	137.944
0.65_230.0491m/z	0.65385	230.049	50.2921	39.5999	36.3347	37.1081	30.9444	25.1347	37.7101	33.0855	50.8104	241.917	225.491	262.082	254.869	185.382	184.597	272.881	125.153	220.755
0.65_233.4455m/z	0.65385	233.445										19.9112	7.47344	29.1026	5.55031	26.0873	2.30188	11.7214	7.42386	2.06176
0.65_233.6402m/z	0.65385	233.64	33.6727	56.5596	8.46798	36.1163	27.7438	2.32268	35.5122	59.7569	55.1432
0.65_235.6395m/z	0.65385	235.639	452.741	496.049	224.325	549.801	434.859	252.154	537.407	597.26	622.428	63.2967	59.657	51.7576	38.39	48.0049	36.0686	37.6141	56.8446	30.0903
0.65_236.6425m/z	0.65385	236.643	12.1481	13.9922		5.47264	3.71532		17.9128	16.8109	14.007
0.65_237.1630m/z	0.65385	237.163	1329.59	1578.43	1287.94	1223.95	1158.54	1012.01	1396.49	1494.21	1490.36	738.412	672.478	652.26	670.302	629.041	648.513	695.747	616.903	659.071
0.65_246.1571m/z	0.65385	246.157	2491.16	3596.48	1285.32	2700.86	2364.18	966.994	2907.2	4270.17	4517.24	44.3525	36.6512	38.1081	36.606	36.9722	21.7453	33.2075	31.0987	32.0571
0.65_255.1635m/z	0.65385	255.163	4281.93	6414.85	2513.05	4652.83	4246.3	1889.05	5024.35	7146.38	7680.84	145.866	150.713	135.576	91.1688	159.487	99.6877	100.149	67.809	98.7508
0.65_258.1580n	0.65385	241.155	6771.83	6985.61	2682.42	7873.84	5478.84	2387.07	7875.18	9827.06	9927.39	13.9224	11.2957	19.5994	11.3645	25.5082	7.6936	9.41555	9.89626	11.9995
0.65_263.3070m/z	0.65385	263.307										1618.89	1460.9	1220.98	1714.48	1389.97	1975.04	1530.85	1395.65	1728.07
0.65_263.4357m/z	0.65385	263.436										60.2955	43.1735	30.8817	70.7543	39.5021	101.333	50.1195	39.4268	77.2348
0.65_264.6700m/z	0.65385	264.67	969.125	1722.22	621.696	1171.92	1105.83	489.612	1162.94	1722.85	1889.73	0.241637	0.160013			0.0983533	0.0732116	0.168281	0.00219447	0.0373534
0.65_273.1820m/z	0.65385	273.182	1510.66	1665.25	1435.97	1121.39	1175.06	838.013	1541.81	1442.53	1444.24	747.157	705.69	663.59	317.252	657.096	366.084	316.093	256.86	348.151
0.65_284.6325m/z	0.65385	284.633	28.994	20.0521	12.5928	28.8665	29.7189	39.2662	27.4915	39.5259	34.7201	275.093	243.331	233.962	296.593	259.775	289.228	264.741	257.339	280.027
0.65_291.6402m/z	0.65385	291.64	5161.59	4336.65	3283.81	5746.84	5379.44	5545.49	5024.75	6808.92	6367.97	38735.5	38040.1	33809	39022.6	37318.8	41966.3	35993	36103	38364.4
0.65_291.8102m/z	0.65385	291.81								4.96271	2.5309	372.305	344.025	256.942	338.482	342.455	438.346	286.862	267.344	332.356
0.65_298.6512m/z	0.65385	298.651	622.557	512.715	214.879	787.874	437.412	233.869	651.971	1385.19	1258.66	833.572	816.083	758.312	794.157	830.359	862.717	730.724	695.774	785.181
0.65_306.2053m/z	0.653833	306.205	151.844	112.261	121.63	79.817	101.732	63.8985	169.739	154.819	132.231
0.65_307.8279m/z	0.65385	307.828										244.409	177.297	146.878	302.72	198.222	389.064	210.408	194.618	276.134
0.65_313.1440m/z	0.65385	313.144	61.3336	56.3039	36.153	72.9138	78.3201	85.2133	33.6166	58.7892	60.0894	243.429	238.152	252.166	251.838	229.547	258.876	234.326	215.54	236.686
0.65_316.6657m/z	0.65385	316.666	476.909	428.045	98.3808	616.817	337.593	107.1	444.49	918.802	916.783	15.9955	6.92948	15.9834		11.9111
0.65_320.1362m/z	0.65385	320.136	129.08	116.066	20.3166	162.942	98.7987	46.2989	154.668	290.641	259.85	383.985	353.955	355.755	404.941	391.388	412.508	352.265	355.645	376.501
0.65_326.6373m/z	0.65385	326.637	74.4887	77.4676	12.6372	106.318	54.5477	23.1515	88.27	212.389	200.874	241.675	227.507	244.829	243.024	309.646	271.49	216.939	223.264	233.805
0.65_333.2269n	0.65385	334.234	1431.9	2395.29	842.277	1753.52	1494.04	669.391	1817.58	2600.17	2815.04	3.59898	2.03825	1.75032	14.0956	1.56852	10.9629	14.7337	8.44708	17.3298
0.65_338.1478m/z	0.65385	338.148	67.0359	56.0445	29.3698	76.6025	65.1391	44.896	73.2381	122.572	109.858	296.147	298.738	270.003	299.769	293.428	306.705	275.612	267.561	301.961
0.65_339.1507m/z	0.65385	339.151		0.207276	1.06395					15.9784	8.20094	70.5468	70.9703	88.2014	54.8966	90.9651	58.8116	60.5964	63.9539	58.8218
0.65_343.1446m/z	0.65385	343.145	717.756	688.016	695.624	632.141	537.104	484.402	732.654	704.516	884.589	3662.71	3392.49	3480.93	3487.38	2601.44	2352.32	3526.84	1794.09	2937.97
0.65_345.1932m/z	0.65385	345.193	882.632	1186.54	314.909	1099.3	743.651	276.336	882.389	1645.96	1762.56	50.5458	39.8979	43.2317	29.8901	43.5431	16.3352	31.5757	12.6714	19.2043
0.65_349.6635m/z	0.65385	349.663	13.2375	7.82436	2.09172	24.6097	2.19819		15.1192	66.795	57.0317	221.348	213.894	298.334	122.345	351.286	101.368	123.334	101.302	118.908
0.65_352.1611m/z	0.65385	352.161	52.3346	57.4916	43.7773	54.2829	54.6307	49.139	60.7875	63.328	60.8443	390.681	383.304	364.105	447.553	400.865	478.244	395.416	379.009	423.136
0.65_353.2170n	0.653833	352.21	701.252	451.075	499.367	378.263	467.758	257.365	758.053	734.827	679.092
0.65_363.6611m/z	0.65385	363.661								6.40262	2.99883	351.556	330.44	365.024	109.944	455.631	151.468	100.538	100.18	118.903
0.65_364.1626m/z	0.65385	364.163	12.4671	17.3092	10.6065	12.8283	7.30551	3.72686	17.6021	29.1842	17.5987	130.998	130.403	148.821	43.8295	196.689	58.5284	39.3084	37.3112	51.3125
0.65_372.6662m/z	0.65385	372.666	24.6523	18.5151	7.38843	31.8152	23.5933	9.06268	26.6751	50.0856	52.4404	731.412	776.178	798.311	512.575	988.659	657.915	518.219	515.605	552.198
0.65_381.6720m/z	0.65385	381.672	111.015	118.889	63.8617	126.632	108.978	127.233	109.754	198.492	152.934	774.179	796.303	654.752	744.113	816.836	711.022	776.93	602.956	669.511
0.65_383.1771m/z	0.65385	383.177	152.857	142.49	83.518	119.594	95.2319	90.2339	146.887	181.944	191.923	499.456	458.352	421.089	460.043	458.318	508.276	452.987	436.923	460.051
0.65_384.1993n	0.65385	407.189	1260.4	1068.55	697.565	1353.23	1130.16	1074	1238.02	1657.57	1562.51	9748.51	9451.71	8635.31	9041.72	9809.28	10048.2	8563.51	8599.36	9181.77
0.65_396.2362m/z	0.653833	396.236	104.702	62.5356	57.2446	49.2887	51.9901	19.1243	125.385	103.766	93.8891
0.65_425.1991m/z	0.65385	425.199	1426.15	1107.67	713.935	1506.66	1283.87	1280.58	1348.02	1897.85	1699.07	8202.98	8035.97	6772.73	7604.03	7417.33	8061.47	7251.36	7120.44	7639.6
0.65_445.7010m/z	0.65385	445.701	2.65001		1.74044	9.49509	3.8027		7.63895	58.3275	36.3689	123.816	117.836	131.79	32.8473	193.479	59.8097	41.6002	42.1995	39.9025
0.65_468.2550m/z	0.653833	468.255	1421.1	820.786	317.023	1508.05	1010.39	339.721	1784.76	2750.77	2767.14				0.0414948				0.00804527	0.0102656
0.65_510.1991m/z	0.65385	510.199	70.8286	61.8262	73.2041	72.2703	57.6035	47.287	72.37	65.1461	84.9899	511.37	471.428	463.924	470.153	358.191	310.157	473.438	237.064	396.755
0.65_514.2616m/z	0.653833	514.262	613.589	369.274	152.331	642.612	439.971	161.996	730.603	1096.22	1141.38
0.65_544.2483m/z	0.65385	544.248	23.1812	28.6409	39.3167	31.1782	34.3268	45.1282	25.2749	37.4426	48.1986	933.217	913.128	810.686	935.36	887.936	912.903	858.851	915.904	896.132
0.65_558.2633m/z	0.65385	558.263	65.5308	14.4088	21.1868	37.0018	33.8868	24.1655	10.3277	43.1838	47.1835	1037.36	954.497	906.687	1091.12	958.078	1113.14	967.856	935.907	1044.97
0.65_558.2890m/z	0.653833	558.289	66.7136	37.1397	11.5416	66.1346	43.7023	4.0325	89.7387	123.101	118.756
0.65_582.2494m/z	0.653833	582.249	375.516	239.281	100.297	380.313	285.977	112.291	429.029	601.741	632.979
0.65_598.2168m/z	0.653833	598.217	34.5304	15.1937		77.7203	57.7344	21.3522	81.3661	94.4698	86.9558
0.65_614.5449m/z	0.65385	614.545										419.697	312.196	255.881	458.878	317.674	610.889	346.499	279.694	432.125
0.65_640.3112n	0.65385	229.099	550.209	524.602	521.465	506.595	484.973	481.646	548.539	619.369	658.324	2221.97	2099.78	2239.71	2236.59	1792.65	1701.35	2327.02	1446.76	2081.06
0.65_645.2795n	0.653833	626.262	1176.68	810.161	600.587	1212.99	1244.22	1281.29	1123.77	1620.12	1552.06	13918.6	15472.4	12189.6	11671.9	10935.2		10283	6782.81	6866.76
0.65_650.2326m/z	0.653833	650.233	155.045	99.7093	38.4416	165.695	112.487	32.684	168.836	242.551	225.611	3.9379	9.89318	3.95058	0.451386	13.7571		5.08119		3.3316
0.65_658.2881m/z	0.653833	658.288	287.958	281.566	197.272	322.666	300.047	362.782	305.358	343.481	370.689	4983.22	5268.06	4783.75	5537.8	5065.75		4662.36	3493.1	3565.6
0.65_670.3624n	0.65385	336.188	470.213	513.923	137.303	602.561	320.336	120.903	573.277	1281.83	1282.99	72.2165	76.4972	96.3649	83.5107	142.206	109.097	60.6464	73.9711	56.6809
0.65_689.3075n	0.653833	670.29	8.51474	2.91501		4.89059	4.33237	8.64136	4.05414	9.17422		168.392	169.634	154.65	146.88	120.675		135.553	96.1902	108.078
0.65_691.2867n	0.653833	672.269	128.208	92.8053	55.3088	123.537	157.961	132.695	127.298	204.26	180.201	1295.97	1449.02	1169.37	1089.47	1029.75		909.174	660.505	658.044
0.65_694.2502m/z	0.653833	694.25	201.158	159.176	123.142	203.903	213.517	223.407	189.405	278.819	259.564	1694.99	1730.52	1546.04	1592.81	1440.31		1451.87	889.638	974.736
0.65_702.3157m/z	0.653833	702.316	7.92838				6.05453	7.17184	8.28534	8.46097	5.56067	80.6	84.0124	78.3383	80.43	82.9427		78.7661	59.8145	62.5732
0.65_705.3029n	0.653833	704.296	73.0832	65.7564	35.5972	63.1241	83.6137	99.257	66.4633	78.9693	79.2032	1179.98	1251.31	1130.43	1201.03	1169.58		1052.23	846.243	798.539
0.65_717.3170m/z	0.653833	717.317					0.00814613			0.0347264	0.000125494	99.4975	145.025	100.978	70.3965	68.986		67.101	35.5721	28.391
0.65_727.3331n	0.65385	364.674	63.6018	51.4292	29.9253	63.3775	37.114	22.0605	65.5245	101.636	100.546	840.373	866.943	867.563	762.882	1076.97	899.145	738.81	785.732	792.911
0.65_762.2395m/z	0.653833	762.24	17.8731	9.14575	11.2256	19.0495	14.5089	16.4739	13.7208	22.7118	27.2105	105.932	105.618	111.453	104.887	98.8389		98.0329	82.2432	83.8738
0.65_772.2870m/z	0.653833	772.287	15.6052	14.1273	8.9119	19.2014	16.1483	20.2098	13.4811	15.6344	14.456	357.456	409.137	367.659	355.792	356.289		302.063	237.474	234.355
0.67_112.5915m/z	0.671	112.592	45.5186	50.1046	41.1434	26.1511	36.298	24.0111	53.7891	60.5568	51.6062
0.67_127.0394m/z	0.671	127.039	318.255	399.552	251.086	298.196	258.06	169.941	377.132	402.264	410.497	134.231	160.645	176.283	163.659	187.526	197.451	152.324	171.696	191.471
0.67_155.1551m/z	0.671	155.155	156.075	206.962	173.252	120.429	136.645	116.56	153.239	183.86	190.682	24.229	12.1462	16.0546	27.5149	16.7049	15.8008	22.2951	17.3687	19.8217
0.67_158.1649m/z	0.671	158.165	192.695	233.623	205.505	137.25	153.078	134.329	221.064	182.919	185.738	27.7468	18.7212	22.739	26.6203	21.566	21.3795	24.5173	14.8834	17.213
0.67_259.6456n	0.671	282.635	146.712	166.696	81.795	181.084	153.012	79.6226	177.788	287.962	310.734	472.399	457.009	441.354	454.011	484.689	508.927	434.238	447.523	462.049
0.67_309.6069n	0.671	310.614	104.329	89.0268	28.6289	162.705	105.743	71.57	123.247	209.242	187.907	686.369	664.553	545.997	536.731	586.932	558.107	481.987	575.324	503.4
0.67_318.6300m/z	0.671	318.63				1.92296			2.7629	6.52342	5.38031	72.7005	69.7362	65.6959	76.0561	71.9152	91.9295	71.4204	61.2454	75.5141
0.67_346.2570n	0.671	174.136	1557.25	2444.16	1885.49	1222.23	1568.47	1168.33	1820.42	2059.03	2074.94	207.969	180.21	188.98	201.927	179.326	191.867	195.583	181.232	207.783
0.67_368.6330n	0.671	333.619	11.3658	8.08684	6.62727	23.6168	25.9659	31.055	17.8011	21.1976	18.7373	445.287	436.51	419.72	332.041	460.849	356.589	318.948	353.394	318.858
0.67_375.5955m/z	0.671	375.596	2.76381		1.75485	2.29868	8.24881	14.9613	4.26236	3.94391	2.45293	298.379	332.889	213.731	196.327	212.016	188.206	170.763	242.704	157.144
0.67_387.1520m/z	0.671	387.152										120.964	145.923	151.459	132.236	250.824	159.265	99.5525	122.743	137.582
0.67_555.3121n	0.671	300.645	2284.02	1883.37	1336	2526.81	2352.24	2352.72	2265.37	3538.88	3148.75	11272.9	11203.2	9569.22	10809.2	10346.5	11311.8	10452.7	10180.4	10788.2
0.67_729.2735m/z	0.670983	729.274	46.5124	33.166	35.5852	21.185	21.5612	22.9061	36.5484	32.0319	50.4978	273.541	267.311	290.507	244.772	174.126		248.281	94.4136	201.674
0.67_740.2520m/z	0.670983	740.252	105.532	68.0843	40.7963	92.2094	102.663	98.7791	92.6252	120.937	132.174	858.465	880.335	816.045	828.401	740.681		679.533	451.643	463.558
0.67_756.2216m/z	0.670983	756.222	8.47479	3.53958	3.14758	19.0966	12.5764	18.7699	12.5808	22.5667	19.7555	355.848	461.785	314.347	260.826	291.344		197.959	195.895	146.449
0.67_758.2558m/z	0.670983	758.256					2.03461			4.84686		76.1296	83.7842	77.6902	53.3992	53.8255		45.2699	29.1707	24.2875
0.67_803.2364n	0.670983	802.229				0.0810582		2.72977		0.199559		230.937	284.067	207.315	148.389	176.925		119.32	104.299	83.5543
0.67_818.2794m/z	0.670983	818.279										34.0448	34.9516	29.3949	48.0631	44.4478		29.2096	12.9149	18.5251
0.69_103.1235m/z	0.688133	103.124	79.4794	129.184	87.4564	49.1339	65.7024	49.2697	95.7326	96.1897	88.2738
0.69_155.1179m/z	0.688133	155.118	127.552	143.272	106.257	98.9692	91.317	56.9191	156.27	176.272	168.965	5.61088	5.75189	9.2413	4.02275	7.6751	3.26075	3.50078	5.95515	4.05673
0.69_156.6181m/z	0.688133	156.618	187.649	264.581	205.226	166.461	184.675	113.474	236.123	279.02	295.722	8.89232	11.0712	10.1124	7.97008	9.31892	5.62357	9.17488	7.70113	6.36224
0.69_160.0901n	0.688133	161.097	338.522	363.321	301.714	305.609	279.548	236.255	353.923	332.997	343.133	162.07	152.317	147.653	166.144	136.637	151.731	159.234	133.14	156.764
0.69_172.1796m/z	0.688133	172.18	461.892	890.012	707.293	390.551	524.078	417.161	617.549	691.625	694.243	64.3356	57.9503	57.4052	60.7454	49.6733	56.763	65.245	59.0441	54.4762
0.69_180.0972m/z	0.688133	180.097	286.427	291.945	170.938	343.953	278.737	154.922	656.755	688.47	888.078	76.4183	77.3355	73.7282	79.2781	80.426	81.2877	62.6194	63.4203	76.8276
0.69_198.1129m/z	0.688133	198.113	1025.27	985.638	592.677	1045.27	796.962	387.428	1223.03	1470.46	1515.31	0.478496	3.2992	3.72801		2.57935	1.62535	1.71788	2.60336	3.44438
0.69_218.9847m/z	0.688133	218.985	110.416	109.659	114.869	136.785	139.485	146.139	142.488	128.795	117.187	160.097	177.795	149.25	133.775	147.463	139.521	136.847	145.157	139.072
0.69_224.1092m/z	0.688133	224.109	58.8446	35.733	19.6629	27.0533	9.37649	28.6707	47.8611	17.5768	35.1691	140.926	136.044	177.701	189.547	273.694	280.269	124.118	150.575	152.359
0.69_231.1295m/z	0.688133	231.129	113.446	116.664	69.9055	121.157	86.7386	39.9034	101.958	145.562	151.962	3.91523	5.40743	8.49662	0.927742	12.1093	4.63798	4.97436	0.387722	3.36686
0.69_238.1466n	0.688133	239.154	780.216	781.453	564.637	735.888	631.718	507.541	910.085	865.231	852.238	319.191	298.278	313.073	308.254	288.068	275.991	300.931	255.505	294.361
0.69_270.6422m/z	0.688133	270.642	130.404	58.5711	5.933	21.1781	12.4931	41.024	16.2937	45.4514	52.4213		1.72017			0.697421		2.70464	2.02939
0.69_296.6252m/z	0.688133	296.625								1.7054	1.71143	27.6625	17.072	20.9593	27.3986	20.1448	27.1695	17.2348	13.864	24.3637
0.69_302.6248m/z	0.688133	302.625	573.08	525.379	365.961	587.024	439.7	345.88	479.877	600.461	523.955	3183.56	2876.63	2789.74	3688.48	3176.52	3875.61	2859.36	2869.57	3211
0.69_311.6508m/z	0.688133	311.651	84.0875	98.2242	52.5459	108.588	58.7396	1.96544	92.7466	150.179	114.615	25.9328	13.2003	26.4895	38.5624	26.586	37.8455	21.3794	29.0524	22.9623
0.69_318.8785m/z	0.688133	318.878			2.30331	5.57545	3.2424	19.8041	1.52003			106.106	170.423	65.018	27.5094	65.2386	18.2641	18.1119	64.044	12.9226
0.69_322.6057m/z	0.688133	322.606	11.9548	13.9973	3.51529	17.0348	8.96706	3.76407	19.1655	32.6065	15.4763	125.298	73.8046	114.823	120.107	146.495	153.08	147.344	116.043	145.822
0.69_325.6282m/z	0.688133	325.628	96.9645	84.1884	63.1406	112.717	83.7658	62.917	112.699	126.92	111.108	657.271	580.759	606.878	783.891	741.855	847.833	615.097	612.186	688.247
0.69_328.2474n	0.688133	165.131	1052.03	1462.81	1066.78	949.592	1002.24	657.941	1283.24	1569.05	1511.64	148.517	145.474	144.284	151.057	164.735	151.302	153.131	149.425	151.696
0.69_354.6261m/z	0.688133	354.626	12.5065	14.3185	12.4568	16.404	6.79195	4.25327	10.0213	3.97747	16.958	160.807	165.734	172.624	161.864	211.168	155.59	118.979	122.539	118.095
0.69_359.6148m/z	0.688133	359.615	106.873	112.509	77.1695	136.938	101.999	48.3199	105.978	140.152	98.0895	879.762	765.562	737.444	1071.68	894.64	1147.95	740.496	709.135	849.159
0.69_362.1165m/z	0.688133	362.117	27.9527	32.0907	18.8341	27.2549	31.7347	19.9132	20.1867	79.3314	79.5313	359.027	376.397	322.417	272.271	282.338	234.888	271.674	205.239	211.986
0.69_367.6037m/z	0.688133	367.604	17.5026	9.32521	2.63978	60.4091	39.9687	42.0962	43.7347	39.8684	31.0084	897.925	927.158	689.549	669.754	769.845	702.462	522.926	720.374	552.4
0.69_371.1547m/z	0.688133	371.155	41.3518	31.7294	22.4904	24.2886	9.40956	5.80255	16.3679	41.6365	46.5564	389.911	367.141	373.76	401.243	435.475	445.144	349.579	356.245	376.502
0.69_382.6414n	0.688133	383.649				1.55498			2.29112	4.8718	2.10338	340.876	369.794	322.702	335.47	399.941	347.349	283.973	325.177	288.336
0.69_393.6028m/z	0.688133	393.603			1.6179	5.6292				5.09407		53.6309	54.064	51.6385	80.0223	64.4851	76.4678	62.7181	57.2584	64.3811
0.69_396.1063m/z	0.688133	396.106										182.486	193.106	142.989	114.616	155.08	110.719	85.4739	87.7644	95.93
0.69_401.5916m/z	0.688133	401.592				8.1933			5.79674	4.27386		358.094	379.518	274.566	325.833	376.642	347.226	227.221	294.561	250.533
0.69_401.6449n	0.688133	384.642										108.353	94.7908	92.8765	96.0512	118.535	92.4817	64.6526	76.2445	80.7578
0.69_409.5869m/z	0.688133	409.587										234.772	263.921	165.945	150.71	189.212	179.06	109.704	180.432	135.133
0.69_411.5999m/z	0.688133	411.6										61.0276	44.5641	59.2802	65.5028	74.855	66.1299	47.3364	44.0903	67.222
0.69_412.2062n	0.688133	413.213	2056.24	2253.23	985.947	4244.8	2337.55	1023.7	8060.46	7977.04	10864.2	31.0069	37.8761	26.5185	37.341	42.8801	40.4709	40.1179	34.6659	35.5713
0.69_413.1305m/z	0.688133	413.13										117.936	135.067	119.18	119.222	134.641	119.846	74.2141	124.74	88.7295
0.69_419.5908m/z	0.688133	419.591			0.443226							57.6007	57.4524	36.7167	32.7678	63.9037	45.8154	30.1831	47.0546	49.0315
0.69_425.6209m/z	0.688133	425.621								0.355611	3.33832	99.6776	105.257	78.8452	70.5153	120.105	72.4334	51.9369	90.1933	64.2005
0.69_432.5871m/z	0.688133	432.587										68.2521	75.8596	43.3505	40.1992	74.0892	49.8783	28.444	33.3869	31.9934
0.69_443.5712m/z	0.688133	443.571										73.9771	95.0045	48.0175	44.1227	52.4801	35.3034	13.2213	40.2704	21.9147
0.69_470.4865m/z	0.688133	470.486	61.7117	45.3135		159.268	6.51894		79.2288	215.409	215.294
0.69_536.2376m/z	0.688133	536.238	293.256	164.631	97.8356	313.195	214.969	56.6243	343.772	505.898	471.567	7.8187	9.09375	11.0909	1.78372	14.1637		3.28354
0.69_560.2204m/z	0.688133	560.22	69.3079	82.8376	17.5838	53.5207	23.7968		86.4507	101.783	102.342	3.85469	1.97861	2.3276	12.045	3.68356	4.07111	4.59663	4.03431	6.18449
0.69_604.2247m/z	0.688133	604.225	110.049	53.9649	24.1332	97.0818	66.6728	16.3887	112.168	172.155	169.716	0.868057	1.57957	0.363379		2.12729
0.69_666.1971m/z	0.688133	666.197	20.3727	18.2665	4.56305	82.5268	50.2249	12.358	69.179	84.2774	60.5302		0.189679
0.69_668.2753m/z	0.688133	668.275										82.9144	91.5418	92.9389	82.7619	162.337		37.293	37.085	35.0986
0.69_683.2681m/z	0.688133	683.268	4.58667	2.1615	12.1829	2.43167	4.09341	3.466	3.15662	4.00549	15.9478	102.556	101.66	102.564	104.623	70.5566		111.392	40.2046	92.1698
0.69_687.2664n	0.688133	355.631	1.08247	2.36682		1.91526	5.02187	5.30769	1.6678	18.2378	11.6408	290.331	313.488	311.633	341.099	519.044	501.693	248.936	294.636	300.765
0.69_787.2583n	0.688133	808.233	29.8434	3.87969		14.8182	17.9525		14.1026	41.0806	30.1987	223.294	248.87	239.73	238.396	222.001		199.815	93.0065	105.049
0.69_788.2587m/z	0.688133	788.259								2.06766		156.876	194.14	153.94	130.44	164.962		92.7411	78.7552	72.3406
0.69_870.2092m/z	0.688133	870.209										154.403	174.113	115.464	91.8736	97.8271		65.661	55.0145	42.5543
0.71_110.1130m/z	0.705283	110.113	178.347	234.734	291.456	341.026	144.729	29.278	274.508	171.687	121.239	343.676	302.44	229.151	301.593	293.833	284.646	150.041	158.323	169.904
0.71_112.1119m/z	0.705283	112.112	1276.81	1451.24	1820.56	1270	1406.97	1451.7	1838.69	1507.41	1461.46	0.000104799	0.249572	0.0812669	0.0476032	0.447899	0.0277486	0.110291		0.0151786
0.71_114.9864m/z	0.705267	114.986	100.982	80.0215	133.753	132.986	102.61	56.8091	111.381	106.566	89.9835	127.029	128.273	118.85	99.4403	100.394		71.0034	46.6355	49.5547
0.71_117.9976m/z	0.705283	117.998				13.4148	8.57705	6.88391	6.29335	4.61976		47.8067	60.5007	37.8786	24.0721	35.1232	20.4092	15.0457	35.8857	15.2622
0.71_123.0411m/z	0.705283	123.041	886.585	980.177	997.509	1114.92	860.079	636.05	1024.94	923.806	892.588	1185.67	1180.64	1052.37	1119.86	1131.71	1083.9	938.158	939.95	971.911
0.71_123.0788m/z	0.705283	123.079	17.894	20.8252		21.4821	11.5615	3.21909	88.3687	73.0846	110.889	9.95026	7.38415	10.186		10.8312	6.15025	2.21062		2.94484
0.71_126.0978m/z	0.705283	126.098	18.2651	25.4496	20.4379	65.282	45.6621	51.4242	63.4208	38.4485	31.4153	996.605	1454.12	469.17	141.507	493.474	109.896	63.8287	443.496	63.7313
0.71_126.1866m/z	0.705283	126.187										36.3992	103.916	8.15398		8.40431			7.52744
0.71_127.0120n	0.705283	110.009	19925.4	20859.5	23328.5	25493.6	18543.3	12104.5	21926.2	19318.8	17079.9	26434.9	26211.4	23486.3	25410.3	25616.5	24475.7	20262.3	21211.2	21131.6
0.71_132.0772m/z	0.705283	132.077	496.279	417.147	322.221	499.714	515.529	532.037	496.278	639.21	630.888	2135.16	2107.36	1889.03	2057.59	2007.95	2167.46	2081.74	1855.62	2121.76
0.71_133.0874m/z	0.705283	133.087	121.644	121.864	91.1768	99.5509	90.9276	80.647	134.528	120.532	123.831	101.55	100.777	88.921	94.0897	93.8564	97.358	93.2697	82.7246	97.8699
0.71_138.0281m/z	0.705283	138.028	389.147	388.712	421.321	481.224	352.355	244.088	433.385	394.836	358.321	569.109	597.632	501.236	512.054	556.843	486.066	390.372	429.925	416.861
0.71_142.0358m/z	0.705283	142.036	224.758	240.788	219.347	236.325	182.767	124.457	262.483	232.413	226.783	205.05	212.338	186.376	217.419	199.958	206.732	164.265	169.994	188.876
0.71_143.9982m/z	0.705283	143.998	218.174	226.732	184.337	300.873	243.591	291.081	322.552	250.856	231.83	402.227	446.285	373.453	332.541	395.924	322.825	309.809	362.374	298.628
0.71_151.0352m/z	0.705283	151.035	5127.11	5410.12	6090.02	6352.84	4920.99	3341.47	5553.96	5020.76	4481.39	6680.97	6456.15	6091.12	6702	6580.65	6415.28	5495.29	5589.88	5688.49
0.71_153.0199n	0.705283	197.991	293.049	341.448	335.018	374.922	233.22	144.279	314.382	291.898	253.051	218.504	212.181	189.893	234.866	222.196	242.264	199.698	177.112	201.259
0.71_156.0151m/z	0.705283	156.015	51.3297	46.6934	56.2029	64.8098	35.2983	25.627	46.0214	44.7497	31.138	69.0264	71.1755	58.8461	64.1488	67.7188	68.8583	40.8202	59.339	50.8381
0.71_158.9762m/z	0.705267	158.976	1812.34	1554.1	2377.99	2419.29	1819.67	1062.99	2086.8	1994.87	1703.68	2323.98	2399.32	2291.57	1774.95	1764.99	8.89999	1332.88	945.609	980.819
0.71_171.5906m/z	0.705283	171.591	11.9855	8.67138	0.523322	18.4863	11.492		36.4199	43.6591	59.2176
0.71_189.6020m/z	0.705283	189.602	337.33	339.196	217.928	325.688	272.005	201.353	422.271	474.571	546.904	210.529	166.31	170.721	251.596	184.165	222.722	275.311	218.428	264.144
0.71_203.0065m/z	0.705267	203.006	44.6906	38.9729	59.4777	47.394	47.1666	31.6824	47.0803	43.2345	34.4417	31.8259	31.0507	35.3424	38.0138	32.5043		32.3359	21.9871	29.6394
0.71_215.1398m/z	0.705283	215.14	465.382	526.316	423.414	437.846	412.511	275.666	743.244	700.975	766.323	1.62036	2.25556	2.39997	2.24339	6.37304	1.25775	1.5689	2.06015	3.78035
0.71_233.1489m/z	0.705283	233.149	2271.25	2198	1936.1	2100.01	1887.13	1385.22	3294.25	2958.64	3251.45	374.81	349.921	355.087	345.825	322.636	337.249	349.717	281.47	348.916
0.71_246.9629m/z	0.705267	246.963	16.2167	10.732	28.4887	26.0321	14.8203	6.37465	16.1317	16.11	12.2624	16.6928	16.4474	22.4867	15.0886	21.3077		11.6356	6.06525
0.71_248.1741n	0.705283	290.208	3044.43	3365.66	2100.4	3024.03	2493.52	1396.55	3070.77	3736.74	3789.35	464.344	420.476	401.076	231.758	412.156	221.52	231.966	196.091	219.552
0.71_257.6098m/z	0.705283	257.61	50.6918	55.0466	13.04	36.265	9.61023		23.4154	37.5963	26.5272	3.43552		3.43056		4.19296	2.45832
0.71_258.9616m/z	0.705283	258.962	87.9214	76.7115	118.718	182.213	103.898	111.364	123.689	83.0492	63.1274	236.763	311.203	162.736	130.435	178.317	113.734	89.5436	171.81	88.7026
0.71_263.9340m/z	0.705283	263.934	153.127	153.98	222.325	90.5058	59.8668	62.4211	107.268	74.4239	82.2179	129.41	104.956	105.625	127.093	169.385	148.446	129.212	100.152	115.559
0.71_265.9318m/z	0.705283	265.932	90.0566	88.8911	137.423	56.1485	37.8585	34.4211	60.4374	49.1832	48.4876	81.0146	67.3562	70.723	78.1825	112.098	89.2558	78.297	67.2358	75.7304
0.71_266.6105m/z	0.705283	266.61	136.666	133.397	50.839	30.2008	29.5376	6.09103	44.9219	39.3753	70.1542	9.99107	5.84094	11.8949		11.5598
0.71_272.9591m/z	0.705267	272.959	618.267	427.755	1030.1	1219.3	652.747	224.35	806.683	741.76	500.714	1561.9	1746.91	1361.47	714.759	783.207		383.655	229.766	216.933
0.71_281.9093m/z	0.705283	281.909			3.33177	5.59201	3.44098	11.6358			2.2151	48.3779	45.9906	36.9717	20.5346	45.8892	22.604	30.0914	30.9206	22.824
0.71_286.1389m/z	0.705283	286.139	63.1784	72.711	18.3631	45.3106	36.5133	17.9092	65.8821	67.4889	68.8526	105.746	103.152	102.785	94.7764	105.104	88.2177	99.9702	86.0191	96.905
0.71_288.9366m/z	0.705267	288.937	146.319	118.694	186.171	848.909	559.142	364.712	576.541	367.603	247.167	2910.48	3941.43	2216.36	868.824	1444.77		497.233	588.201	338.559
0.71_323.9325n	0.705267	304.915	91.7352	72.1882	125.68	214.584	159.031	155.811	171.578	121.953	81.0025	1062.71	1876.92	745.364	261.488	536.312	71.6268	182.662	303.638	133.044
0.71_346.6315m/z	0.705283	346.632				1.99091						64.5558	45.0552	66.7077	90.4142	117.835	128.281	53.5933	62.5988	67.2656
0.71_352.6513n	0.705283	335.648	32.1664	28.0418	4.41534	39.6415	22.2922	13.2067	33.8053	67.829	63.1033	1004.19	978.726	1112.57	1365.39	1930.41	1866.38	925.253	1119.36	1092.74
0.71_356.9259m/z	0.705267	356.926	19.6951	16.499	26.7603	109.063	85.1208	66.0194	81.3059	43.5189	32.5412	209.611	252.032	192.128	106.046	153.688		65.4829	86.4673	51.5773
0.71_379.1430m/z	0.705283	379.143								2.50481		172.526	184.398	168.774	150.863	181.794	167.992	128.787	175.112	142.581
0.71_384.9272m/z	0.705283	384.927	195.426	96.8398	274.558	180.462	84.1969	35.7219	98.6673	87.4139	70.6884	157.049	199.629	117.218	118.221	141.874	107.654	65.3422	96.0296	77.5564
0.71_386.9417m/z	0.705267	386.942	56.0248	38.7366	110.556	114.921	54.7962	8.26294	74.688	63.8649	38.7111	133.69	132.449	121.874	66.0808	66.0538		21.6154	7.53841	7.9735
0.71_388.6074m/z	0.705283	388.607										26.9212	19.5441	19.633	27.5534	49.4065	13.8334	6.49809	0.0133798	9.61449
0.71_391.9216n	0.705267	372.904	15.358	12.8524	34.6958	49.9333	39.7826	29.097	36.2712	22.9106	15.945	107.446	144.382	89.0135	38.9986	73.8415	7.02621	30.0831	55.4444	26.3077
0.71_394.2814m/z	0.705283	394.281	124.699	100.954	87.9735	123.896	59.0834	57.0919	123.606	71.904	78.7053	100.669	80.6731	77.1108	109.422	90.6333	109.848	85.7602	76.2037	81.8425
0.71_395.2834m/z	0.705283	395.283	68.8315	52.0721	41.2772	55.5915	19.1205	30.8812	45.4326	16.756	13.2522	39.871	25.4332	32.8406	35.0199	27.6118	36.7605	32.378	9.34425	27.0765
0.71_400.9045m/z	0.705283	400.904	40.2776	36.9353	65.9583	160.434	85.9394	42.7436	102.602	60.5465	30.8047	204.609	243.942	141.855	128.827	174.195	119.438	72.4123	121.941	78.6343
0.71_402.9179m/z	0.705267	402.918	49.4601	41.9152	95.3191	295.28	148.26	75.8965	176.836	116.658	68.2393	790.935	1130.72	623.5	210.3	328.115		97.6952	95.6655	57.6849
0.71_406.9102m/z	0.705267	406.91	1.46691	0.314368	1.60795	19.2226	13.35	5.48983	7.21209	7.6744	2.89868	31.9212	36.6494	25.3297	14.2861	21.8664		12.1714	6.76366
0.71_411.1997m/z	0.705267	411.2	22.8804	20.4776		33.1338	26.2924	8.27289	122.359	136.718	230.428
0.71_418.8950m/z	0.705267	418.895				80.4933	54.9977	35.2506	49.3997	25.3514	7.10608	625.959	1132.46	409.268	94.5373	225.471	2.42274	42.6839	85.9823	23.5465
0.71_420.1853m/z	0.705267	420.185	57.2561	39.0191	75.9147	33.9314	39.5826	14.6819	68.1777	52.8197	45.7421
0.71_432.8607m/z	0.705283	432.861	6.29389	0.824724	4.88781	32.3941	16.3115	20.1447	12.7524	5.37864	6.09788	103.298	157.426	53.098	24.1598	55.5203	21.3493	16.7693	60.2109	14.2266
0.71_434.8716m/z	0.705267	434.872				5.5032	2.34736	4.86917				133.696	268.667	69.8134	16.9126	47.0772		2.07312	23.2101	2.52852
0.71_435.5840m/z	0.705283	435.584										54.6045	62.1633	43.5289	45.739	67.4791	67.4358	25.9524	28.4175	34.7347
0.71_442.8800m/z	0.705283	442.88	33.0551	5.10585	43.4505	203.788	144.112	91.1124	80.3102	97.4872	85.8607	433.776	627.541	257.61	140.58	284.853	117.696	53.3288	214.438	72.2703
0.71_458.2136n	0.705267	457.206	22.4622	11.2614		27.1076	13.4857		95.3941	112.15	205.533
0.71_470.9062m/z	0.705267	470.906	10.2438	8.28505	29.4105	122.329	64.9019	26.1604	73.5164	44.5917	22.267	195.919	205.815	170.339	82.3006	119.938		35.8689	42.875	22.2147
0.71_486.8827m/z	0.705267	486.883				36.2475	23.7984	22.3428	23.0885	9.7767	1.78105	167.346	243.054	123.369	37.2308	88.9443		24.3943	39.0144	13.7883
0.71_516.8987m/z	0.705267	516.899			10.1648	70.9901	22.116	2.24414	29.0822	11.952		185.254	215.2	126.087	39.5177	60.3233		8.69681	2.20081
0.71_532.8759m/z	0.705267	532.876				35.6939	14.0305	3.53656	17.8771	7.16733		300.257	502.319	201.968	25.5812	94.2034		8.47675	16.7643
0.71_534.1655m/z	0.705267	534.166	28.7422	13.0249	39.1454	17.2439	21.2229		35.8511	31.0825	17.2764
0.71_548.8512m/z	0.705267	548.851			0.163031	6.13312	0.00519318	2.12762		0.122128	0.223703	157.669	316.851	89.8738	10.2091	32.9131			8.00409
0.71_584.8875m/z	0.705267	584.887			5.0116	12.8627	4.32858		3.20474	3.99722		32.6681	31.025	28.4329	7.37873	15.8667
0.71_600.8647m/z	0.705267	600.865				16.9234	5.91014		10.3443			100.158	121.802	69.5173	14.9899	34.3928		3.24432	9.93268
0.72_114.0410m/z	0.722417	114.041	17.6104	14.3439	17.0453	27.9524	15.74		10.8842	4.95478	1.80261	38.0467	46.3641	33.8931	33.6712	41.7289	36.3876	28.3829	23.9705	32.9665
0.72_114.0742m/z	0.722417	114.074	60.7256	68.091	40.7293	59.1108	51.2995	36.8709	124.888	122.913	149.064	19.0124	14.4129	20.8673	13.8779	24.1071	9.57986	10.3294	12.4061	6.9629
0.72_182.9641m/z	0.722417	182.964	141.786	162.499	174.068	222.471	116.28	77.217	178.622	130.304	111.264	251.69	273.049	204.699	216.082	229.111	206.924	150.893	166.568	153.941
0.72_184.9628m/z	0.722417	184.963	43.4069	36.0318	51.4089	69.7312	31.7549	12.5542	48.5161	31.3617	27.0605	71.886	80.7095	59.6563	68.8026	64.7514	62.6505	34.4066	54.746	47.1734
0.72_197.9330n	0.722417	239.967	540.825	537.556	613.756	2745.47	1584.48	1229.76	1888.22	1104.51	739.736	7754.95	10189.7	5188.45	3715.78	5947.64	3485.23	2326.95	4680.86	2529.14
0.72_205.1021m/z	0.722417	205.102	44.9698	60.4169	28.2376	38.0913	33.9808	25.8809	57.3531	49.1172	49.0806	70.3529	65.983	64.3038	67.7247	58.3446	65.1374	58.8388	53.0595	70.7922
0.72_214.9177m/z	0.722417	214.918	68.162	80.2884	61.8312	604.008	401.328	530.695	426.109	194.299	130.401	3671.87	5850.33	2211.78	1037.23	2295.5	947.348	681.392	2165.36	724.607
0.72_222.9818n	0.722417	223.989	2976.73	3374.85	4720.44	5681.26	2936.45	1336.68	3819.28	3028.73	2273.97	6908.97	7495.4	5428.03	5838.7	6551.39	5544.83	3570.23	4446.22	3997.61
0.72_241.9815n	0.722417	242.989	135.882	115.399	157.998	277.273	133.345	84.4759	190.116	117.713	79.3222	342.972	386.35	256.983	256.9	272.656	238.563	179.781	227.482	192.348
0.72_243.9667m/z	0.722417	243.967	44.98	39.2252	61.7193	93.7717	49.8499	46.9146	67.9994	45.1929	31.7242	163.989	219.589	124.012	101.988	133.138	93.0122	71.2365	109.804	73.9776
0.72_255.9444m/z	0.722417	255.944	167.95	171.522	140.965	366.339	281.331	327.23	305.408	188.215	153.19	1457.9	2269.62	910.548	516.087	932.861	481.44	388.448	891.286	382.41
0.72_259.0798m/z	0.722417	259.08	21.3203	13.3362	38.267	11.055	17.4233	15.5392	14.8091	14.6163	13.3682	179.589	189.879	128.886	151.807	113.31		122.463	60.3794	73.5266
0.72_275.0564m/z	0.722417	275.056		0.0131678	0.0729378	2.51599	9.85492	9.85116	5.20709		0.209897	173.122	229.858	99.2931	78.0616	85.0345		57.2888	62.5482	46.0924
0.72_296.9446m/z	0.722417	296.945	56.1299	47.67	109.087	100.389	38.5749	6.69382	48.17	45.144	29.4296	75.6228	63.8821	53.1668	70.061	59.1239	62.4271	29.7161	42.6365	45.3497
0.72_307.1495m/z	0.722417	307.149	245.363	200.093	150.519	190.864	200.857	168.398	229.399	255.62	308.319	810.874	981.751	705.043	339.023	611.7		338.371	219.115	249.423
0.72_311.9140n	0.722417	312.921	144.018	126.666	181.547	575.635	339.118	185.576	428.695	272.855	185.413	821.225	996.899	563.203	503.7	684.459	474.765	293.635	501.551	337.279
0.72_327.0683m/z	0.722417	327.068	4.68887	2.41203	11.5162	3.51497	5.36394	4.89875	2.23752		2.44299	49.3622	53.2057	36.9948	48.5758	30.2929		41.9726	21.1494	25.9557
0.72_327.8918n	0.722417	328.899	3.12611	5.44145	18.769	219.946	120.4	96.6995	120.966	47.2633	28.0742	800.021	1194.47	453.773	239.093	500.029	225.273	147.14	435.088	142.804
0.72_337.9705m/z	0.722417	337.971	75.6711	89.5972	135.225	136.436	56.3109	13.9988	95.9784	77.1424	49.0811	77.7753	55.6529	52.8071	90.5564	75.2274	84.6275	48.6766	44.6937	62.3118
0.72_340.9492m/z	0.722417	340.949	79.1816	57.8599	114.386	95.1518	74.2897	21.4885	80.7723	76.512	64.0172	68.6105	59.1459	79.7382	66.2354	61.3362		42.2823	18.7314	27.1166
0.72_344.8776m/z	0.722417	344.878			0.0917199	41.6983	17.2057	27.1127	21.1351	2.96758	2.93688	280.684	538.481	146.978	58.7411	149.372	51.4573	31.2176	155.622	29.3025
0.72_389.0371m/z	0.722417	389.037										86.3894	108.965	43.8012	33.948	36.9126		19.2047	18.1529	8.25815
0.72_417.6379m/z	0.722417	417.638	7.72852	13.1516	2.41116	0.592251		0.123412	15.1901	9.03821	14.0836	218.658	248.857	179.932	191.044	263.925	207.112	145.915	193.379	153.402
0.74_118.0744m/z	0.739567	118.074	90.755	98.5261	86.726	86.2834	86.2833	81.6479	102.479	94.166	94.0043	80.4889	72.6352	72.7429	78.1164	73.9492	75.9996	84.1831	77.1353	85.3225
0.74_129.1386m/z	0.739567	129.139	2098.33	2388.77	2839.26	2050.97	2374.29	2558.51	2972.54	2480.29	2428.53	67.6841	53.6931	63.035	60.4014	57.0708	61.9623	70.5789	60.3959	61.2772
0.74_130.0866m/z	0.739567	130.087	984.057	897.007	1297.94	778.332	942.542	1112.29	942.525	782.186	875.61	4998.24	5046.55	4004.2	5786.38	4288.52	5584.75	5424.71	4891.05	5639.24
0.74_145.0977m/z	0.73955	145.098	19.5942	12.3695	23.7851	9.69297	12.89	18.0887	13.482	14.1117	15.7871	65.0935	72.1245	56.2569	68.4442	57.407		71.1245	35.8753	53.6077
0.74_147.1131m/z	0.739567	147.113	344.13	340.139	497.814	236.632	326.859	418.648	317.827	220.123	249.546	1665.6	1629.64	1389.03	2169.42	1484.26	2087.42	2159.03	1846.21	2158.59
0.74_157.0121m/z	0.73955	157.012	77.1946	84.8803	84.0805	77.5664	75.524	72.593	74.5516	76.4438	72.8929	60.3594	56.1334	62.4764	69.4732	70.1908	113.15	71.2527	73.1944	74.7254
0.74_166.0703m/z	0.739567	166.07	78.2285	66.0122	70.2375	67.3014	62.5439	35.5047	65.5974	70.238	67.3826	145.423	145.837	152.468	129.2	155.549	145.437	125.75	120.47	130.813
0.74_174.0605m/z	0.739567	174.06	6.8883		1.81268	15.1177	7.87081	6.90517	8.63569	9.99197	7.91375	79.2551	89.9974	60.0041	17.2705	66.6539	21.8333	15.1219	26.8913	20.2447
0.74_184.0102m/z	0.739567	184.01				2.05567	4.11722	3.03792				74.3228	83.0011	55.779	61.0953	56.5739	47.4593	40.9328	59.1181	47.7123
0.74_185.0593m/z	0.739567	185.059	17.1944	12.2076	20.5792	24.6062	16.3739	29.0054	19.7336	23.2838	20.1664	135.158	153.826	139.227	103.579	142.375	110.337	102.097	111.492	112.455
0.74_192.0002m/z	0.739567	192		3.67303	1.20499	1.43289	0.426698	2.2277		0.551445	0.766093	76.1628	99.3367	45.7271	34.8315	56.0962	31.7235	20.2854	57.4793	25.0553
0.74_203.2231m/z	0.739567	203.223	3797.91	5134.92	5491.17	4114.69	5300.88	6017.99	6499.89	6337.54	6453.87	385.544		325.035	491.339		403.722	431.763	376.048	403.195
0.74_213.0865m/z	0.73955	213.086	31.8232	27.4558	46.13	16.3393	24.783	38.9603	24.7612	19.0383	25.1149	149.084	156.973	144.751	207.557	135.613		188.911	127.87	158.926
0.74_214.0813n	0.739567	215.089	248.376	234.702	314.358	197.123	186.093	185.836	206.275	178.119	186.011	800.941	725.873	658.218	1036.93	764.372	957.019	918.969	752.087	957.758
0.74_218.1029m/z	0.739567	218.103	57.4642	22.2226	29.731	71.4602	39.9572	42.3009	23.7041	79.9645	98.36	284.693	301.988	410.84	139.919	467.761	222.896	179.439	144.788	164.545
0.74_225.1246m/z	0.739567	225.125	240.896	197.54	117.115	178.743	156.812	106.331	217.161	232.834	237.822	446.595	471.269	414.457	189.741	442.26	228.702	195.564	179.045	215.47
0.74_226.9671m/z	0.73955	226.967	342.631	311.583	435.995	430.516	351.366	217.593	377.2	366.589	327.952	364.302	371.294	365.52	301.26	303.292		243.165	171.3	181.255
0.74_231.0661m/z	0.739567	231.066	19.689	13.1302	25.9733	42.8525	52.0528	73.2526	41.6759	27.6816	21.5333	532.767	619.171	374.762	416.499	392.946	376.459	342.592	477.823	359.743
0.74_242.9457m/z	0.73955	242.946	182.266	173.189	184.264	245.903	255.342	277.72	250.547	211.217	204.334	360.065	408.794	341.753	259.337	313.819	338.132	233.594	291.748	230.256
0.74_249.9553n	0.739567	272.944	1539.06	1618.57	1709.4	1833.7	1493.69	1158.41	1492.44	1576.94	1471.96	1331.72	1160.21	1314.98	1493.9	1294.89	1311.41	1245.61	1254.13	1243.03
0.74_267.9303m/z	0.739567	267.93	244.965	278.868	373.359	391.211	230.573	147.002	289.126	227.556	182.185	369.271	365.609	285.327	323.212	358.065	315.393	238.377	265.625	246.345
0.74_281.0755m/z	0.73955	281.076	7.86089	7.05519	15.687	2.05887	8.35715	12.8875	8.36105		6.12318	46.5345	44.1324	48.4727	68.0013	46.3939		70.2427	46.2619	54.2924
0.74_283.0640m/z	0.739567	283.064	23.6468	19.0455	64.1015	17.9745	10.3581	9.70117	11.9036	10.1911	13.9245	182.569	179.451	149.385	268.435	166.607	252.35	198.09	160.685	211.608
0.74_294.9549m/z	0.73955	294.955	221.951	213.395	282.897	319.928	246.295	149.018	275.132	260.985	200.85	221.457	213.932	233.256	167.344	188.545		133.575	90.3003	88.7643
0.74_299.0407m/z	0.739567	299.041	8.63248	6.75706	11.6143	25.3303	28.8434	29.5047	21.7863	9.77916	5.97952	423.779	481.167	286.634	322.477	326.63	288.648	232.046	345.472	249.816
0.74_308.1581n	0.739567	309.165	12657.7	11578.6	9868.28	11203.5	11021.9	8965.99	11561.4	13938.3	14086.3	33360.6	33965.7	29044.6	15043.1	32696.4	17932.4	14525	12606.5	15466.9
0.74_310.9334m/z	0.73955	310.933	102.44	105.333	107.427	158.698	152.005	178.677	145.85	132.616	121.264	220.239	238.933	216.212	153.738	183.542	221.757	156.821	165.102	132.949
0.74_315.0187m/z	0.739567	315.019					5.35475	11.031				261.601	362.376	145.151	97.4714	150.208	81.6571	70.1864	190.142	71.3611
0.74_347.1252m/z	0.739567	347.125	120.389	115.006	145.154	163.051	136.833	132.454	137.983	142.663	169.426	596.197	622.405	545.241	377.943	640.879	424.252	319.142	334.639	352.444
0.74_349.0619m/z	0.73955	349.062	26.773	20.4304	37.3036	18.7079	22.0814	36.3797	17.473	15.8194	16.7694	119.152	105.842	109.912	179.125	122.071		184.055	141.403	150.722
0.74_362.9413m/z	0.73955	362.941	459.095	380.63	562.56	685.412	491.423	285.691	552.618	528.658	411.035	440.537	378.179	468.131	332.759	371.744		251.181	169.73	133.271
0.74_375.1389m/z	0.73955	375.139	90.3921	70.789	67.8524	68.7127	60.1514	54.7955	77.4271	73.5672	86.1977	224.757	273.53	217.406	101.982	208.844		97.7494	56.8603	75.2455
0.74_378.9195m/z	0.73955	378.92	35.1979	26.3514	36.1078	129.107	104.452	120.926	111.364	74.5605	51.226	225.627	257.546	231.8	109.301	171.613	141.272	96.3361	141.733	80.1607
0.74_380.9078m/z	0.739567	380.908	41.4532	26.8997	50.3269	87.6497	53.4804	36.6641	47.0285	51.2945	47.4364	55.18	56.0779	50.1309	43.2721	50.5295	34.9915	27.787	44.3342	25.9498
0.74_382.9247m/z	0.739567	382.925	107.112	133.589	165.852	183.557	95.5186	41.6354	129.225	101.482	84.0288	112.924	91.4955	95.5939	110.948	109.518	103.961	67.0114	58.4014	72.1535
0.74_393.1209m/z	0.739567	393.121				29.2165	26.9534	30.156	34.2495	31.2599	14.0848	222.091	223.86	179.387	114.5	213.025	142.794	95.8111	109.901	99.3315
0.74_395.0546m/z	0.73955	395.055	2.95692	3.15842	10.8686	3.7838	2.29227	4.03325	2.7999			37.2425	40.223	32.4176	33.002	27.2533		27.0637	6.96502	18.4917
0.74_397.0451m/z	0.739567	397.045	4.5423	6.15514	23.0929		3.21265					34.9541	30.0904	26.711	73.4887	39.8944	53.6713	48.2175	29.543	50.6931
0.74_408.9361m/z	0.73955	408.936	91.3668	68.9146	92.7318	75.34	68.1952	31.6906	82.8301	91.7761	79.9217	55.313	40.9998	52.6081	42.8536	46.6087		31.7803	18.2582	17.6593
0.74_409.9384m/z	0.73955	409.938	4.33127	5.10017	15.5566	13.4077	7.8241	2.42227	6.74486	5.70807	7.76566	5.47069	6.95818	5.41559
0.74_410.9325m/z	0.73955	410.933	8.34517	4.51747	15.9804	31.1206	110.122	17.9464	39.0534	32.4549	37.1488	4.17935	3.90099	4.98244
0.74_413.0208m/z	0.739567	413.021	4.81949	0.415422	7.1204	6.07246		5.02626	4.76068			221.926	244.312	123.159	183.88	161.313	164.672	107.718	163.481	116.977
0.74_416.1304n	0.739567	399.127	156.431	238.447	85.2085	116.718	108.004	64.7751	231.019	193.22	197.709	255.924	242.632	255.05	198.475	293.842	220.699	172.724	154.828	186.185
0.74_417.0487m/z	0.73955	417.049	35.3277	34.5342	56.2085	20.4274	34.477	50.7462	32.7231	20.8423	27.1981	142.417	123.887	170.9	291.758	184.71		271.482	216.483	245.436
0.74_424.9125m/z	0.73955	424.912	7.23159	6.89563	11.777	59.8081	48.4562	47.1568	46.0971	28.7806	15.73	92.4626	115.308	83.2684	48.4999	61.1931		42.8313	42.2536	27.8432
0.74_428.9987m/z	0.739567	428.999	2.13014	0.971068	5.88285	1.60792	0.816407	0.671287	1.83395	2.1629	1.34846	126.01	191.152	62.9046	58.7818	72.1815	46.9929	29.0156	92.0946	32.6219
0.74_430.9293m/z	0.73955	430.929	196.732	160.474	239.796	299.842	291.032	137.48	257.326	235.562	202.893	149.452	125.135	166.491	129.83	146.335		100.423	78.6449	50.5392
0.74_443.1259m/z	0.73955	443.126	62.874	43.5704	43.1112	40.06	40.9994	35.8406	53.8379	53.7228	67.8449	124.823	145.962	134.773	57.6301	145.505		66.3163	31.4265	47.9647
0.74_446.9066m/z	0.73955	446.907	30.4943	25.4029	39.0667	127.899	106.828	103.839	99.3976	74.656	50.0454	164.08	166.1	157.715	77.9429	127.299	75.2931	59.733	90.0328	48.261
0.74_461.0939m/z	0.739567	461.094	13.3247	9.38205	15.4703	21.0669	16.7854	14.2507	24.9292	15.023	14.3203	176.422	188.6	135.278	82.4375	149.867	92.7111	78.5663	74.8844	78.0379
0.74_462.0945m/z	0.739567	462.095							4.703			62.6148	59.3675	42.3881	35.2485	59.4311	34.0643	15.3087	17.3695	23.593
0.74_463.0423m/z	0.73955	463.042	7.08765	5.1561	11.6645	5.18149	6.30267	3.02586	5.10437	2.57727	3.69972	66.3602	69.5468	55.1497	54.8465	34.6208		41.0327	21.7632	23.3079
0.74_469.2046m/z	0.73955	469.205	52.7692	32.9352	0.105391	83.1287	38.7039	21.4023	66.9502	118.559	149.803	114.422	167.603	151.927	18.7991	146.525		25.9775	13.9827	13.8724
0.74_471.2188m/z	0.739567	471.219	2791.93	1764.3	566.662	3607.25	1965.74	948.821	2725.88	5057.67	5680.92	4020.67	4517.1	5080.34	1235.04	6411.17	2256.76	1462.48	1134.58	1452.06
0.74_476.9234m/z	0.73955	476.923	22.8838	23.3747	47.4791	46.8953	30.6124	7.90772	33.9176	37.0919	19.0571	30.2494	29.8087	25.7607	14.2043	10.9545		5.87279	3.26995	2.02339
0.74_486.1788n	0.739567	255.088	1.02562	0.60873	0.650111	9.25385	2.68845	1.62707	3.16329	1.78577	1.01398	301.923	360.602	360.172	97.3886	422.898	148.308	108.046	118.673	101.882
0.74_492.8996m/z	0.73955	492.9	9.07361	2.10051	13.0718	37.2784	30.4128	20.4768	29.7	21.8332	21.4683	66.6563	64.6648	53.1853	20.3061	33.681		14.9209	7.10121	7.33934
0.74_509.1674m/z	0.739567	509.167		2.21057	6.22985	12.9501		3.46848	4.10045	6.59924	8.70462	75.6648	94.8205	88.7428	12.7095	103.592	26.7679	15.5331	23.9295	19.1914
0.74_514.8938m/z	0.73955	514.894	44.8704	36.908	52.5113	187.694	143.492	134.225	155.801	98.3426	70.4964	222.793	231.795	224.816	111.561	174.485	63.0313	87.6275	128.07	75.9573
0.74_517.9343n	0.73955	498.916	265.401	231.276	332.349	374.937	313.504	176.785	302.938	275.578	238.169	186.303	187.574	226.943	171.116	185.845		130.629	123.379	72.9762
0.74_529.0724m/z	0.739567	529.072					3.1452	0.0121853	3.67285			77.8765	83.1573	44.6062	34.3315	56.0836	33.4206	28.8257	28.6384	23.3632
0.74_531.0281m/z	0.73955	531.028	6.40732		9.74142	2.21558			5.76508	2.91101		45.1291	49.409	40.7879	44.146	27.6826		23.6466		10.7273
0.74_537.1938m/z	0.73955	537.194	17.7344	4.99759		28.7967	14.6263	3.93082	19.1943	41.8774	53.807	24.8651	45.4778	40.7249	3.07071	29.2481		5.10876
0.74_544.9095m/z	0.73955	544.91	27.0249	17.5285	34.5938	37.9256	27.0634	8.46412	28.7119	22.79	16.5451	20.7086	19.4083	21.6031	8.46432	9.39773		4.57062	3.44595
0.74_566.9032m/z	0.73955	566.903	292.894	257.856	362.263	359.604	291.611	169.672	306.164	291.82	230.785	129.694	110.26	159.961	155.528	173.01		124.489	90.6994	64.9861
0.74_577.1513m/z	0.739567	577.151							12.4179	6.43188	1.89745	43.5326	47.562	55.0215	16.04	64.1176	13.7644	9.23575	11.3082	15.9482
0.74_582.8804m/z	0.73955	582.88	87.5152	74.1932	118.578	237.988	200.284	189.264	202.052	144.197	122.952	207.12	206.506	224.086	126.168	208.365	54.7279	105.256	151.274	87.7333
0.74_634.8901m/z	0.73955	634.89	301.93	257.426	372.457	384.263	303.063	193.402	319.074	301.848	247.797	147.119	130.265	175.516	157.291	169.506		126.601	96.109	68.568
0.74_734.9914m/z	0.73955	734.991	7.36376	0.120288	13.6518		3.74466					48.8472	33.3184	48.7834	57.5574	38.0219		41.3426	18.1365	14.5627
0.74_750.9631m/z	0.73955	750.963	2.03579	0.0228218	4.46645	1.19388	3.92364		0.32329	0.0412847	2.11088	69.2229	77.7316	59.5662	38.3702	48.4318		26.1386	31.9693	18.2813
0.74_802.9785m/z	0.73955	802.979	0.345026	4.43155	12.0258		0.126868	4.25442	0.0958021		0.113101	58.4958	44.3351	43.1363	56.9526	40.9709		26.6714	22.3804	21.4875
0.74_870.9642m/z	0.73955	870.964	2.5631	1.00016	17.2353	0.505926	0.794348	4.65152	0.523256	0.656874	0.94466	64.2606	49.54	52.4159	68.1564	48.9067		56.8147	21.6599	15.7905
0.74_938.9499m/z	0.73955	938.95	0.488894	0.944379	15.2172	0.316561	1.07901	0.238404				38.0937	38.6435	55.6889	47.8537	35.4104		36.279	19.8025	18.048
0.76_1012.8317m/z	0.756717	1012.83	37.2859	39.0761	41.0638	33.662	38.7353	36.5333	38.7603	28.6752	30.6785	220.884	176.265	206.179	273.109	202.973	245.991	276.498	249.053	275.471
0.76_1013.3540m/z	0.7567	1013.35	28.162	10.2882	28.1224	25.4862	30.7947	24.5988	26.0691	20.1109	16.2472			5.17938	21.8862	11.5522		17.9541	53.5164	46.0843
0.76_1017.8082m/z	0.7567	1017.81	64.163	53.3965	72.6324	47.4148	45.957	52.5756	48.3661	32.5473	36.6806	21.628	14.3633	29.9312	38.6678	43.4365		38.125	59.2628	36.566
0.76_1018.8128m/z	0.756717	1018.81	62.3551	59.8221	84.4311	35.9639	64.158	60.4994	44.8248	48.9637	50.0501	227.736	189.473	208.419	223.488	185.124	227.485	230.838	210.748	234.904
0.76_1019.8000m/z	0.7567	1019.8	186.168	191.33	197.437	190.345	190.674	185.798	164.519	163.843	177.614	99.6568	104.073	140.203	231.209	190.497		221.294	262.245	257.662
0.76_1027.7929m/z	0.7567	1027.79	64.8674	84.0245	70.0822	103.761	98.9707	112.027	96.8566	61.2195	56.0962	49.0366	36.0798	64.8945	54.4691	66.0145		63.7684	75.1661	49.4612
0.76_1030.8107m/z	0.7567	1030.81	293.28	438.804	274.349	282.348	271.963	394.03	266.056	224.387	255.504	96.4509	83.8974	149.059	280.63	254.445		324.189	696.342	626.987
0.76_1042.7939m/z	0.7567	1042.79	121.74	103.564	133.9	126.093	115.442	104.473	105.757	113.541	103.798	99.4385	80.0549	145.487	147.185	151.558		128.1	98.174	87.5753
0.76_1053.7996m/z	0.7567	1053.8	67.6694	81.3827	43.6832	82.276	76.2575	65.8726	62.1348	60.7691	57.4209	17.3925	12.8878	39.8751	56.0439	58.5567		66.8884	59.339	50.808
0.76_1061.7852m/z	0.7567	1061.79	62.5586	65.8949	70.3433	74.4959	69.0145	87.9198	61.1244	40.9774	49.5482	48.3886	42.3775	49.9658	58.9768	59.4937		55.2197	62.1286	53.7715
0.76_1064.8026m/z	0.7567	1064.8	389.388	612.114	311.645	346.455	332.539	561.112	327.089	272.269	327.032	89.5745	65.8198	130.642	382.665	302.653		419.157	1103.52	1013.93
0.76_1081.3383m/z	0.7567	1081.34	13.7893	19.0167	18.9306	17.5819	19.6442	23.5352	14.8072	17.5122	16.8064				12.5095	8.81146		10.5087	49.2076	47.6407
0.76_1085.7905m/z	0.7567	1085.79	115.735	137.68	142.663	103.491	111.898	109.632	96.7396	86.9182	100.23	82.0931	51.4669	94.6149	141.209	132.026		132.621	145.915	149.518
0.76_1087.7891m/z	0.7567	1087.79	69.1	74.7035	56.0435	67.161	64.5749	74.4137	76.2754	49.8088	63.8775	29.2292	6.50781	53.5707	56.1284	52.2502		69.0837	91.5167	64.7491
0.76_1089.8005n	0.7567	1088.79	276.411	252.633	289.656	267.091	295.438	261.319	261.44	251.497	266.687	198.839	185.581	269.668	342.476	316.887		327.419	316.625	286.384
0.76_1095.7805m/z	0.7567	1095.78	46.528	57.8061	56.422	68.9855	57.7334	68.9219	54.9173	46.0744	45.2494	24.7127	31.2198	53.038	53.8671	51.6435		54.8631	61.9359	44.7407
0.76_1098.7950m/z	0.7567	1098.8	209.825	330.255	185.93	197.665	215.027	297.733	188.356	150.872	175.378	81.9174	49.4665	115.416	218.72	172.789		233.758	551.704	498.564
0.76_112.0765m/z	0.756717	112.076										7.13589	8.18444	6.6277	8.80584	6.4178	8.94724	10.0508	5.7776	7.21863
0.76_1129.7709m/z	0.7567	1129.77	46.195	61.0922	53.0552	50.695	49.7048	68.3588	52.5926	39.7247	47.4413	31.1157	27.0368	43.1922	52.1258	64.4447		53.2228	71.2048	49.1227
0.76_1132.7889m/z	0.7567	1132.79	274.285	451.276	213.084	257.689	254.723	416.251	260.129	207.574	229.735	88.8867	51.2986	133.54	238.728	225.566		298.472	755.91	734.457
0.76_1149.3275m/z	0.7567	1149.33	27.6202	12.4282	8.93635	22.3314	18.3931	8.50644	14.9131	13.8287		15.4763	16.1507	11.8041	7.08771	11.696		31.6723	38.7101	39.7164
0.76_1153.7769m/z	0.7567	1153.78	95.8011	111.538	116.707	89.5503	84.7799	112.646	93.8981	84.4977	77.3716	50.4116	26.1751	82.719	128.892	124.482		128.422	141.406	130.002
0.76_1166.7809m/z	0.7567	1166.78	167.87	272.512	156.5	165.824	152.74	248.584	156.221	133.939	140.077	59.5716	15.2242	95.7707	178.582	142.644		195.387	455.619	435.665
0.76_1197.7601m/z	0.7567	1197.76	47.5719	49.8778	39.2357	47.6209	49.1471	66.9617	45.5399	42.524	29.9419	26.6207	12.6118	31.0435	58.0218	61.2399		43.5405	65.2184	50.562
0.76_1200.7728m/z	0.7567	1200.77	208.043	328.676	170.392	196.59	175.232	289.444	171.049	140.519	170.957	49.2881	15.1	83.7614	214.841	158.413		238.503	604.232	525.829
0.76_146.1652m/z	0.756717	146.165	2634.01	2589.37	3371.46	2472.09	2753.6	2964.46	3366.03	2464.44	2410.27
0.76_156.0768m/z	0.756717	156.077	1034.82	931.201	1232.86	924.811	991.249	1053.42	1228.63	1033.54	1107.54	3542.68	3542.42	2799.97	3440.19	3032.25	3370.38	3067.93	2821.42	3223.8
0.76_204.9576m/z	0.756717	204.958	242.324	266.012	271.727	253.48	209.135	158.874	216.032	217.619	209.122	198.606	148.971	197.803	219.763	209.073	203.342	198.032	181.08	190.193
0.76_220.9350m/z	0.756717	220.935	94.0746	56.4618	87.4348	237.704	215.085	285.88	161.852	160.89	136.688	449.489	484.392	361.998	260.748	341.227	232.721	227.98	372.492	220.594
0.76_246.9466m/z	0.756717	246.947	49.5794	55.0514	49.2494	42.0505	35.9662	36.9961	41.4312	41.0465	46.5211	20.4776	16.8283	16.8253	30.0466	23.8999	23.814	27.0094	22.5653	23.1064
0.76_248.9596m/z	0.7567	248.96	2328.67	3066.11	2255.69	2209.9	2084.06	2654.58	2212.01	1909.9	2129.43	1007.72	726.83	1695.23	3368.32	3014.72	358.55	3410.44	4892.05	4878.27
0.76_253.0477m/z	0.756717	253.048	4.77022	5.23841	12.1152	20.5618	26.3795	42.2606	22.7614	12.0778	13.9814	345.795	387.419	244.045	251.013	239.871	225.878	211.793	305.534	219.072
0.76_285.1308m/z	0.756717	285.131	48.2687	45.2672	23.3365	55.2698	57.0477	73.7188	64.5319	107.011	107.321	503.424	448.132	426.35	461.657	459.628	452.021	450.192	403.91	467.403
0.76_288.9219m/z	0.756717	288.922	300.883	287.025	280.288	916.882	809.655	1073.53	784.953	554.357	454.599	2032.41	2188.38	1708.69	1245.27	1574.4	1144.61	1033.04	1751.54	1031.98
0.76_294.9397m/z	0.756717	294.94	100.015	134.975	109.652	97.9145	96.6532	131.88	113.815	94.8541	103.422	149.584	103.131	172.234	206.805	141.537	200.696	213.762	179.469	199.124
0.76_304.8989m/z	0.756717	304.899	46.8092	29.8913	32.5479	57.7445	37.0694	50.4552	48.5444	42.1429	42.3619	85.6851	95.4804	68.0643	53.5148	57.063	50.8748	47.5486	60.8331	44.3476
0.76_305.0581m/z	0.756717	305.058	74.5652	78.3575	106.103	47.7154	50.6528	56.5443	54.4718	56.5064	56.7618	328.334	324.505	277.506	439.315	317.368	423.61	370.529	325.923	381.22
0.76_316.9468m/z	0.7567	316.947	3033.02	3982.82	2884.46	2875.6	2729.06	3489.87	2896.83	2487.36	2817.38	1186.88	866.749	2071.46	4247.79	3742.03	412.486	4306	6385.54	6298.41
0.76_317.9439n	0.756717	340.933	612.287	692.7	688.558	772.43	615.962	422.645	634.787	622.635	572.611	423.067	367.72	442.106	499.923	427.673	439.952	421.108	401.56	416.796
0.76_321.0355m/z	0.756717	321.035	11.0697	10.4328	22.7557	19.8314	30.0391	52.9316	28.9018	16.8599	17.1163	337.295	369.972	236.38	248.885	257.792	240.747	213.974	290.831	213.994
0.76_330.2001m/z	0.756717	330.2	792.366	861.189	636.71	444.43	515.464	424.131	773.337	660.103	712.304			0.123517		0.0679412		0.288341	0.000296813
0.76_334.9158m/z	0.756717	334.916	86.1506	101.282	56.1461	203.142	153.046	122.114	181.734	130.385	101.217	235.805	237.78	183.469	145.678	184.427	126.073	98.5984	176.607	113.266
0.76_355.9040n	0.756717	356.911	220.15	213.921	292.478	282.026	268.263	306.783	263.104	213.39	200.089	415.952	401.781	383.043	349.286	348.603	312.952	302.795	379.815	304.025
0.76_366.0333n	0.756717	389.023	10.5389	8.63278	16.497	39.181	53.1349	91.1586	43.9088	24.5494	23.0194	613.64	678.116	440.427	469.026	463.939	424.609	404.731	573.749	387.37
0.76_373.0452m/z	0.756717	373.045	91.6989	99.9601	129.706	66.0181	74.1769	81.9742	70.1882	48.9686	81.0981	496.037	454.108	413.364	652.83	469.553	573.316	556.955	482.361	562.092
0.76_376.9412m/z	0.756717	376.941	20.5051	14.3095	14.9647	116.64	92.0538	44.2978	171.451	152.221	142.902	32.7881	31.0739	24.7008	31.0039	25.2663	32.6972	34.6668	37.3704	33.4626
0.76_384.9338m/z	0.7567	384.934	2786.98	3774.47	2595.48	2658.88	2472.05	3315.23	2623.15	2236.06	2518.86	917.633	646.288	1635.3	3718.56	3234.88	270.074	3774.01	6102.57	5917.25
0.76_384.9650m/z	0.756717	384.965	332.186	233.301	334.833	105.745	63.6121	46.6528	106.849	75.8501	69.6161	25.9176	26.5865	27.7972	31.3516	21.6622	29.2257	28.2451	27.0614	31.0019
0.76_385.9308n	0.756717	408.92	1034.35	1122.95	1178.14	1212.32	980.87	747.736	989.605	1017.11	952.852	893.117	857.905	860.259	896.349	834.624	835.683	768.782	836.411	754.934
0.76_387.2587m/z	0.756717	387.259	142.516	121.618	75.7573	64.0408	67.0604	49.0754	107.179	110.23	126.642	0.000330803
0.76_401.9020n	0.756717	424.891	615.204	591.253	737.337	914.288	802.245	915.681	844.676	638.768	596.179	2171.55	2153.83	1839.3	1960.11	1863.57	1813.47	1793.2	2067.67	1830.61
0.76_406.9499m/z	0.756717	406.95	1231.52	852.151	1259.49	249.278	150.514	99.128	290.337	217.84	173.097	19.7783	12.5244	12.3486	12.4992	15.9264	13.474	9.86157	10.8528	10.2117
0.76_420.1102n	0.756717	421.117	322.417	311.066	245.893	210.895	236.862	225.231	246.559	269.826	342.574	1115.8	986.738	1040.09	602.442	1150.49	741.452	587.519	504.664	636.882
0.76_428.1541m/z	0.756717	428.154	11.024	6.73417	6.37343	11.0307	7.54671		8.13174	14.6561	12.6226	107.332	126.024	97.4576	122.648	123.028	144.243	123.991	82.9491	133.889
0.76_428.9285m/z	0.756717	428.928	297.365	221.616	302.141	117.856	68.5728	71.1502	106.077	92.2646	79.3222	20.6234	2.15945	20.1141	18.1167	32.8789	11.2139	8.84693	17.3706	17.0897
0.76_430.9133m/z	0.756717	430.913	1739.52	1886.07	1639.6	1458.17	1658.94	2446.07	1542.43	1615.56	1930.3	2420.66	1669.85	2846.82	3244.45	2368.28	3160.71	3560.15	3100.35	3255.63
0.76_433.9250n	0.756717	478.896	204.905	210.718	315.494	680.699	727.932	398.272	739.84	450.575	470.219	790.25	813.965	626.615	555.408	659.637	508.743	441.74	552.272	453.052
0.76_434.0217n	0.756717	457.011			4.19955	10.9994	13.5611	37.0931	10.5149			318.218	332.32	223.006	230.562	237.463	217.285	196.551	277.83	205.414
0.76_441.0329m/z	0.756717	441.033	48.8338	45.3417	69.223	29.3711	40.2768	43.5367	43.1214	26.4319	39.778	214.56	186.796	197.93	305.24	203.787	272.319	254.941	214.23	272.486
0.76_444.9181m/z	0.756717	444.918	107.285	120.581	109.281	133.873	135.872	121.535	215.767	157.886	141.895	111.696	121.345	89.9717	104.836	101.203	110.104	97.511	90.5683	111.926
0.76_452.9210m/z	0.7567	452.921	3511.03	4764.27	3146.75	3230.27	3054.82	4181.36	3200.9	2757.82	3102.08	969.576	615.508	1853.68	4478.84	3903.78	222.621	4658.27	7801.62	7537.8
0.76_454.9142m/z	0.756717	454.914	141.236	155.736	167.387	157.287	109.482	58.931	136.007	124.546	111.86	91.724	87.4452	83.9345	104.085	91.992	92.6161	84.3938	82.5292	92.8311
0.76_463.0271m/z	0.756717	463.027	85.477	85.1558	108.272	40.3771	77.1291	146.031	56.2572	56.2647	75.1682	516.706	412.338	507.594	782.751	474.179	786.557	883.357	703.119	829.594
0.76_469.2638n	0.756717	492.253	3239.29	3315.97	1108.11	3361.48	2474.77	1250.47	3310.82	4099.17	4598.18	54.8667	62.2878	70.8996	30.0301	65.0476	33.0775	23.0103	24.1195	27.476
0.76_470.2107n	0.756717	435.197	560.607	540.553	217.941	809.375	572.295	349.004	1111.82	1413.47	2180.05	626.364	626.245	825.675	213.959	1008.04	386.296	276.92	210.472	279.567
0.76_470.8909m/z	0.756717	470.891	69.5339	65.9655	66.4178	206.375	155.867	134.345	148.389	132.757	103.618	172.46	176.08	146.02	104.634	135.88	84.3586	71.6241	142.553	77.1966
0.76_472.8990m/z	0.756717	472.899	124.319	106.967	128.666	166.213	175.046	144.093	133.136	176.743	154.878	85.1875	99.9084	114.121	53.5295	139.602	64.1948	52.688	48.5962	49.0643
0.76_476.9080m/z	0.756717	476.908	308.511	341.402	312.969	296.247	263.16	219.812	273.503	279.281	293.786	248.764	177.872	229.685	291.19	245.671	272.423	260.12	237.714	265.538
0.76_477.9121m/z	0.756717	477.912	113.303	136.221	88.6265	98.3456	88.5923	64.3831	124.427	129.478	102.733	73.459	50.6881	52.1958	75.6392	63.4485	72.3738	66.3458	56.6327	62.4889
0.76_483.0801m/z	0.756717	483.08	8.22637	9.26901	8.07614	15.0594	13.8856	11.2742	16.4571	10.7004	15.723	131.757	154.985	101.01	75.9361	110.04	84.36	57.3588	64.0935	66.6331
0.76_485.0359m/z	0.7567	485.036	42.5913	36.4909	64.8654	22.5382	34.1084	65.144	33.0937	23.0006	26.4093	148.512	130.412	184.439	345.327	201.662		332.788	269.093	298.692
0.76_486.8709m/z	0.756717	486.871	42.1586	29.5839	45.5697	67.1084	54.9952	58.9532	53.996	47.441	44.5537	122.399	156.558	90.2047	60.2391	90.0971	51.6236	55.3389	99.4584	53.1142
0.76_489.1040m/z	0.756717	489.104	212.903	214.664	156.179	137.978	149.522	151.026	155.59	165.993	214.947	738.6	631.763	662.95	428.711	710.766	506.295	421.963	356.803	441.152
0.76_494.2088m/z	0.756717	494.209	273.008	220.946	54.0647	324.598	187.641	92.9653	247.202	470.489	519.116	257.774	279.25	293.753	112.028	394.161	198.827	132.647	114.622	146.425
0.76_496.9148m/z	0.756717	496.915	524.897	406.158	592.355	176.128	117.478	81.8856	183.914	137.7	131.668	10.9662	16.0012	20.1061	7.06461	24.0017	20.7583	13.6689	9.17807	8.44803
0.76_498.9013m/z	0.756717	498.901	875.187	937.358	849.147	674.874	797.661	1217.05	721.889	791.456	911.793	1087.25	710.177	1370.54	1489.41	1065.43	1503.35	1708.14	1466.11	1518.8
0.76_504.0121m/z	0.756717	504.012	5.05128		3.38488		0.452153		5.65691	9.6958	9.40331	42.4231	33.6675	23.3151	38.4968	30.2666	34.234	21.0015	37.5951	18.1243
0.76_509.0206m/z	0.756717	509.021	64.1202	57.1354	96.5994	30.5467	44.5916	45.2114	36.8151	29.3142	37.5596	255.773	219.461	235.199	374.918	247.193	344.399	338.786	276.186	353.212
0.76_511.1142m/z	0.7567	511.114	61.9529	40.6563	33.6745	42.3322	38.6144	30.7834	46.6969	49.4722	57.2518	97.8584	119.386	117.893	49.5421	127.113		47.3688	38.2323	37.5575
0.76_516.8907m/z	0.756717	516.891	74.1551	56.3897	79.1988	96.7924	67.2535	45.1801	72.7743	58.0648	47.8694	169.594	183.737	129.772	144.608	140.119	132.688	134.394	138.98	132.336
0.76_520.9082m/z	0.7567	520.908	3745.39	5203.77	3323.35	3499.22	3286.95	4526.59	3432.18	2898.27	3301.92	836.398	527.617	1721.09	4641.79	3957.07	167.405	4841.07	8530.78	8265.69
0.76_524.9977m/z	0.756717	524.998	27.7341	25.7944	29.9775	22.9289	22.8145	45.9241	29.1112	16.2668	26.2509	227.897	230.128	173.879	186.637	169.721	169.858	160.871	225.506	172.354
0.76_531.0141m/z	0.756717	531.014	214.687	171.299	240.114	118.419	147.334	252.084	129.339	126.34	188.862	835.78	641.205	784.552	1201.76	760.364	1211.06	1358.26	1035.76	1289.76
0.76_538.8710m/z	0.756717	538.871	50.6668	45.992	63.102	118.013	90.9253	83.7653	90.8504	76.303	72.1638	185.015	159.694	168.968	132.927	147.245	127.739	134.349	150.99	129.211
0.76_541.1333m/z	0.756717	541.133										52.5602	68.8579	53.32	106.382	57.088	98.3889	88.6188	66.8769	97.664
0.76_544.8956m/z	0.756717	544.896	527.845	501.434	542.411	458.444	445.531	372.941	418.666	453.645	452.728	323.921	267.108	343.116	400.611	318.84	367.56	361.412	343.253	338.268
0.76_549.3125m/z	0.756717	549.313	611.375	522.236	195.669	404.966	306.852	190.237	467.848	546.816	666.145				1.42009		0.19741	0.318801	0.00608845	0.921524
0.76_553.0230m/z	0.7567	553.023	45.0378	38.2023	65.5951	27.9028	38.2653	72.7783	34.4878	25.4356	29.1553	141.47	117.049	169.428	343.522	230.633		351.905	309.652	340.66
0.76_557.0929m/z	0.756717	557.093	121.301	124.393	93.7136	81.7174	88.9901	83.8953	89.3016	95.0268	129.687	350.643	291.277	311.446	213.001	330.467	255.369	228.49	178.186	215.528
0.76_560.8706m/z	0.756717	560.871	189.934	193.41	176.725	260.171	233.255	331.576	243.727	217.381	207.974	498.732	542.255	450.588	436.357	443.988	398.243	364.201	470.077	376.736
0.76_561.8717m/z	0.756717	561.872	30.8137	43.9159	32.2644	32.9554	27.918	37.2921	52.2966	37.3655	41.9671	83.3411	65.8798	73.7367	50.245	67.919	48.3511	54.7038	67.7203	59.0164
0.76_564.9301m/z	0.7567	564.93	141.112	81.2659	173.375	62.1	40.6257	52.1949	58.0763	41.5141	45.3141	83.9699	95.7612	66.5921	34.1294	30.4794	9.46765	37.4396	23.9125	32.05
0.76_566.8888m/z	0.756717	566.889	1060.64	1106.39	985.009	747.705	897.402	1390.46	808.535	882.143	1074.67	1101.09	730.131	1372.6	1549.25	1077.54	1492	1713.83	1487.5	1578.09
0.76_567.8931m/z	0.756717	567.893	112.346	103.521	103.965	90.3551	88.0674	126.701	90.2603	100.266	117.724	252.249	220.056	232.12	221.982	226.516	219.602	246.89	214.28	236.079
0.76_577.0069m/z	0.756717	577.007	42.0883	46.5632	69.2989	24.0665	27.8929	36.8237	36.0251	25.1048	19.3429	175.205	159.852	153.77	263.206	156.805	222.461	231.847	204.613	218.509
0.76_579.0990m/z	0.7567	579.099	55.882	39.3537	34.4603	36.23	38.1829	31.7292	38.458	35.4481	54.2203	85.5669	104.673	104.117	40.5445	104.423		48.3577	12.5687	35.6393
0.76_588.8951m/z	0.7567	588.895	3997.99	5719.2	3514.13	3768.93	3457.22	4907.86	3653.26	3016.56	3499.44	796.774	467.508	1653.98	4763.71	4037.99	128.523	5082.09	9376.76	9016.55
0.76_589.2030m/z	0.756717	589.203	21.3602	6.2695	7.93207	21.3023	14.3473	10.0994	4.54501	24.1967	38.3289	159.205	140.267	131.201	117.314	157.241	142.961	124.408	92.7492	132.842
0.76_599.0010m/z	0.756717	599.001	94.9315	92.2122	123.693	40.5504	74.7984	152.441	62.3904	48.9245	71.9749	465.733	363.408	493.449	759.991	405.371	751.104	892.642	673.231	815.065
0.76_605.1518m/z	0.756717	605.152	13.8781	10.7656		13.7003	8.50436		12.4413	28.2029	40.2707	27.0133	20.999	44.6975	0.0879589	31.6552	5.65566	9.41495	1.32454	1.43962
0.76_606.8782m/z	0.7567	606.878	27.41	28.9829	52.2395	35.9764	30.4711	21.967	26.5236	24.201	20.019	12.5511	21.7282	13.528	8.97101	15.2029		9.48328	20.2429	11.6554
0.76_611.8860n	0.756717	634.875	1790.65	2059.9	1870.75	1679.8	1888.52	2331.35	1758.31	1916.34	2043.46	1795.5	1391.14	2011.13	2236.12	1700.45	2177.67	2481.39	2206.54	2265.6
0.76_621.0101m/z	0.7567	621.01	52.1919	51.3088	76.1841	30.9512	46.9468	75.8454	39.6492	22.9217	32.7735	140.748	122.896	184.293	439.278	261.176		406.102	393.337	422.333
0.76_622.8903m/z	0.7567	622.89	158.905	170.452	108.592	112.228	114.711	149.807	100.678	85.8251	108.612	39.7603	38.06	40.6274	99.6046	96.933		96.4817	251.886	244.323
0.76_625.0794m/z	0.756717	625.079	156.918	155.01	102.363	92.0755	95.4267	98.3192	99.8736	121.414	142.3	294.885	258.632	314.792	202.905	320.025	245.959	231.46	175.028	210.503
0.76_628.8543m/z	0.756717	628.854	532.164	496.985	452.024	601.422	597.55	702.505	589.189	572.348	504.563	714.595	698.044	581.107	602.288	583.623	537.749	558.997	593.326	565.997
0.76_630.8826m/z	0.7567	630.883	116.983	121.639	103.642	99.2776	108.136	127.559	114.253	97.1149	102.181	25.3975	21.8064	28.122	58.61	42.7628	9.58627	57.9504	120.62	109.32
0.76_632.8901m/z	0.756717	632.89	447.214	332.842	517.019	124.707	92.6794	87.3249	102.32	85.5289	94.7258	157.916	145.149	130.964	140.927	152.878	152.92	129.207	135.841	128.189
0.76_632.9149m/z	0.7567	632.915	115.667	92.7529	135.843	60.806	63.9732	56.4872	55.9702	57.1403	53.2874	91.1527	93.9069	83.364	46.279	41.2199	11.4158	45.8915	26.4452	37.0694
0.76_644.9940m/z	0.756717	644.994	45.7358	52.7899	74.3287	25.944	39.2407	40.4149	28.9228	22.8363	26.809	205.986	139.235	160.495	253.644	180.77	242.948	223.66	194.527	232.128
0.76_647.0879m/z	0.7567	647.088	60.7003	49.0065	34.9731	36.8644	36.8025	29.4116	46.5003	39.6191	54.4819	75.8819	86.5765	106.196	48.2523	113.441		41.8372	30.8833	35.782
0.76_650.8510m/z	0.756717	650.851	131.548	137.243	138.476	86.0914	83.7634	74.3536	102.087	92.3896	128.001	178.035	173.546	165.379	131.904	198.126	155.047	144.072	132.529	142.958
0.76_650.8668m/z	0.7567	650.867	115.88	119.144	139.774	243.916	231.316	214.406	236.917	171.422	144.192	209.353	193.491	254.125	197.064	233.592	39.7034	170.77	237.386	148.29
0.76_653.8761m/z	0.7567	653.876	11.7426	16.0302	17.0069	31.9434	29.0039	40.8209	24.465	18.831	11.8216	18.5803	19.6072	22.2371	16.8826	27.1875		16.1136	33.9221	12.388
0.76_654.8978m/z	0.7567	654.898	180.002	92.7007	237.97	61.3078	53.438	31.1023	71.3149	60.1071	49.8195	19.8237	18.3242	12.4237					33.8269
0.76_657.8884m/z	0.7567	657.888	357.824	420.873	324.924	340.999	341.744	405.738	349.315	297.395	330.873	110.936	86.4829	180.541	394.846	356.577	4.07449	424.37	646.121	615.56
0.76_660.9681m/z	0.756717	660.968	59.0202	39.2992	60.8287	34.4341	28.5266	60.1986	37.9139	41.6036	38.6144	212.506	209.152	174.937	186.374	171.388	145.149	150.451	202.612	177.008
0.76_666.9886m/z	0.756717	666.989	77.1858	85.0282	105.958	41.0359	61.9502	140.702	55.298	46.1193	67.5819	377.68	268.999	402.481	588.399	368.442	579.093	694.621	559.783	650.106
0.76_670.8500m/z	0.756717	670.85	212.381	173.883	214.462	215.338	222.409	226.555	224.91	248.002	241.596	173.277	143.751	140.953	149.26	133.562	191.653	127.592	134.934	128.752
0.76_677.8773m/z	0.7567	677.877	99.0937	101.608	101.022	60.2311	64.9714	64.6529	60.6692	43.423	58.6528	36.0282	25.8195	51.1816	50.2961	35.8418		48.3013	67.5334	40.587
0.76_679.8737n	0.756717	702.863	1909.24	2141.99	1819.23	1671.19	1945.6	2504.33	1683.89	1815.61	2145.19	1966.08	1470.85	2173.15	2317.76	1894.53	2219.09	2571.76	2412.42	2333.7
0.76_679.8818m/z	0.7567	679.882	76.4333	80.2844	85.4314	100.4	78.8045	46.648	83.3403	70.792	70.0931	34.7488	40.194	43.7609	48.4892	47.4732		35.2926	33.0316	12.6871
0.76_680.3828m/z	0.7567	680.383	9.10329	5.18892	11.2156	9.40485	11.0036	8.38895	8.25015	6.44043	4.86134			4.96799	6.60566	6.27496		3.74148
0.76_687.8666m/z	0.7567	687.867	34.3729	29.6124	34.7207	52.759	43.686	52.1196	46.776	35.7649	31.0643	32.4284	23.6294	27.4901	25.378	37.9516		25.4535	58.0984	27.7649
0.76_688.9972m/z	0.7567	688.997	60.4781	46.8118	94.1777	37.4376	55.138	103.46	53.3386	35.0943	56.3294	175.342	161.934	233.153	466.669	301.697		491.972	466.328	490.325
0.76_690.8768m/z	0.7567	690.877	341.186	499.068	275.888	302.787	280.863	454.089	290.156	227.251	278.085	78.2138	79.1771	117.35	300.347	284.821		348.285	856.547	809.508
0.76_693.0677m/z	0.756717	693.068	101.353	94.7691	89.1098	69.2932	67.3141	58.915	61.3356	84.6768	107.015	180.66	133.999	187.822	127.942	163.811	151.623	136.149	110.232	121.738
0.76_698.8671m/z	0.7567	698.867	162.855	248.596	176.051	141.429	137.045	181.689	149.772	128.005	143.06	39.2711	34.7255	50.2537	120.149	92.2381	11.0284	108.727	292.34	296.537
0.76_700.8982m/z	0.7567	700.898	126.655	98.5767	132.366	63.2586	68.9697	65.3664	64.4526	64.6091	64.2695	89.1912	107.69	87.8156	50.5912	54.2837	7.27039	61.0476	29.5216	34.0276
0.76_702.8770m/z	0.7567	702.877	301.082	272.87	340.94	382.685	306.68	200.163	326.382	302.856	257.385	133.641	101.535	172.712	174.977	169.521		147.366	116.119	88.7424
0.76_711.8674m/z	0.7567	711.867	51.2885	50.1701	60.9044	32.6843	38.1552	41.7257	31.5097	32.537	29.3806	5.14313	6.69238	10.7142	18.0229	11.8053	2.88718	16.293	36.843	38.6167
0.76_712.9912m/z	0.756717	712.991	195.285	149.163	151.103	119.127	132.681	101.826	131.807	148.376	188.836	275.222	213.455	238.012	360.762	251.701	375.35	323.084	265.061	325.309
0.76_713.8754m/z	0.7567	713.875	108.944	102.353	98.1904	102.66	91.6496	87.803	104.937	92.9516	86.0553	24.1708	22.7929	37.2051	54.2945	48.5204	3.77338	52.1051	66.5664	36.2209
0.76_715.0758m/z	0.7567	715.076	74.046	52.3487	35.9917	45.8693	44.8305	32.8246	46.1454	48.1667	66.9946	75.0148	77.7838	111.505	59.2101	120.985		49.7946	36.8422	46.2604
0.76_718.8401m/z	0.756717	718.84	168.77	159.875	184.831	119.038	116.436	158.977	118.389	121.471	128.295	332.065	297.21	322.462	423.174	330.073	393.941	442.038	390.061	405.481
0.76_718.8530m/z	0.7567	718.853	163.475	146.783	180.808	253.587	242.583	257.578	251.794	188.241	171.716	210.888	220.915	267.586	209.079	268.383	34.6178	193.65	281.499	225.617
0.76_721.8608m/z	0.7567	721.861	195.996	123.389	261.785	126.679	112.896	98.1017	122.805	99.7402	92.8717	43.8393	55.5504	51.0218	41.555	60.1873		34.8048	98.6324	29.5292
0.76_725.8756m/z	0.7567	725.876	435.102	514.98	413.305	408.524	414.227	513.688	406.628	355.188	393.186	146.943	109.501	245.478	556.149	483.41	2.99533	570.025	889.586	826.379
0.76_725.8782n	0.756717	770.849	1551.69	1706.79	1441.29	1339.61	1457.15	1954.81	1345.14	1397.51	1673.34	1408.07	1093.32	1652.67	1759.39	1367.67	1695.35	1947.04	1827.08	1779.33
0.76_734.9780m/z	0.756717	734.978	176.372	149.689	150.598	120.226	135.951	160.699	137.103	138.8	166.863	299.641	234.983	323.706	444.808	302.098	443.218	513.725	419.911	467.771
0.76_745.8654m/z	0.7567	745.865	74.5065	51.3306	68.2407	38.0668	38.8244	36.074	37.7788	24.4533	25.5799	11.2988	7.25681	12.8148	20.4581	11.0265		17.0772	45.2067	31.5912
0.76_747.8687m/z	0.7567	747.869	94.5323	92.3989	92.306	101.749	82.2111	81.5868	89.9487	78.1488	79.5828	24.4123	20.73	42.3016	58.9383	57.58		49.9613	48.9245	34.8033
0.76_755.8540m/z	0.7567	755.854	45.9756	53.1739	54.5605	73.6921	70.9813	71.1867	74.2788	46.7117	52.996	30.2633	35.0812	43.0137	45.0081	58.4469		36.8551	67.4668	44.2442
0.76_756.9844m/z	0.7567	756.984	49.4385	58.6968	74.6682	36.9875	41.3781	106.836	52.0199	36.0598	40.3898	126.216	109.423	196.801	454.899	270.567		459.053	448.608	456.05
0.76_758.8633m/z	0.7567	758.863	453.914	614.214	351.551	381.752	368.22	553.615	351.227	303.612	351.016	114.278	117.426	157.999	405.841	327.766		424.302	1069.47	1019.99
0.76_764.8336m/z	0.756717	764.834	113.554	135.803	151.142	200.554	176.584	320.958	178.526	171.912	171.58	482.287	486.99	452.474	448.876	417.093	424.601	441.171	496.289	400.505
0.76_766.8547m/z	0.7567	766.855	180.718	303.055	194.413	154.667	154.344	199.668	179.148	138.812	164.77	39.3162	38.6494	57.7832	133.171	120.301	7.85669	144.51	366.67	367.865
0.76_768.8852m/z	0.7567	768.885	133.279	93.0495	139.914	69.6495	77.4517	77.6322	74.9956	67.861	80.4485	105.308	97.8861	105.156	78.7547	68.8841		61.9039	56.5486	54.9168
0.76_770.8631m/z	0.7567	770.863	275.56	256.863	303.414	327.957	274.913	195.26	288.678	260.746	240.229	121.259	108.485	149.508	154.619	161.325		138.023	134.786	92.7265
0.76_774.9182m/z	0.7567	774.918	49.6036	41.3277	48.9445	26.1028	33.2876	59.9832	29.0831	21.8442	31.6662	52.281	53.3002	61.5867	103.251	70.1701		115.589	157.767	153.169
0.76_779.8588m/z	0.7567	779.859	66.124	62.2883	74.1132	45.2519	33.8962	43.9102	36.7415	33.711	33.0653	11.0428	7.08569	12.7848	22.8433	18.0452		23.8532	54.6986	36.0924
0.76_781.8621m/z	0.7567	781.862	103.104	109.815	95.6151	105.966	107.187	90.5723	94.0141	81.6528	84.1046	33.4815	19.6016	35.6221	66.2864	63.3683		58.7545	60.6685	32.8424
0.76_783.0635m/z	0.7567	783.063	62.709	49.9045	36.5081	30.9904	37.2063	39.2359	55.2828	47.5069	59.1146	67.5733	64.3599	91.7101	52.7208	115.347		45.2421	36.2293	42.7656
0.76_786.8403m/z	0.7567	786.84	163.398	167.733	211.327	273.879	256.004	249.297	240.298	201.601	179.816	193.308	171.82	249.973	227.978	270.791	21.8622	201.436	344.331	220.164
0.76_789.8474m/z	0.7567	789.847	193.684	146.498	237.678	134.511	118.901	118.822	135.448	101.234	95.2408	61.2125	60.9259	61.6783	60.1534	68.8222		45.1804	109.566	40.1255
0.76_792.8561m/z	0.7567	792.856	2878.46	4349.22	2334.16	2623.71	2450.42	3739.57	2530.84	2120.14	2417.65	430.116	281.39	932.459	2997.96	2421.96	31.0174	3293.66	7277.13	6920.89
0.76_793.3621m/z	0.7567	793.362	78.786	104.258	62.0293	73.0994	61.555	110.066	56.569	45.8845	45.4955	9.02127	4.48449	19.6539	59.9582	47.1557		71.2231	204.59	180.928
0.76_802.9641m/z	0.756717	802.964	73.8432	87.3875	116.339	54.4686	79.6972	106.518	68.9112	51.8861	70.9254	262.891	197.762	270.023	389.711	246.471	377.91	468.089	379.099	411.031
0.76_808.9152m/z	0.7567	808.915	0.370374	0.305732	1.60743	0.388398	5.1527	8.38851	0.0356678	0.00997442	0.226985	29.8958	35.0847	38.5912	80.2034	45.9926		78.8002	110.012	118.215
0.76_813.8538m/z	0.7567	813.854	97.2757	87.2633	96.0838	63.4748	67.0783	68.7147	62.6029	54.2841	46.828	17.3978	8.00869	20.8395	43.2765	28.3045		30.4656	62.529	43.9587
0.76_816.3572m/z	0.7567	816.357	176.033	130.292	170.479	158.672	192.52	144.899	162.809	136.645	137.925	54.452	48.7245	75.2576	141.077	122.367		134.338	154.024	145.946
0.76_816.8442m/z	0.756717	816.844	392.102	433.543	383.75	365.801	349.811	342.05	358.697	366.011	367.719	379.989	294.48	364.916	414.975	334.366	382.288	380.834	380.125	397.985
0.76_823.8418m/z	0.7567	823.842	45.2661	62.2567	56.6803	78.6467	71.3597	84.8744	72.6858	53.9201	43.7077	33.479	35.0073	38.6202	41.7968	54.6792		43.6085	71.1867	36.648
0.76_824.9712m/z	0.7567	824.971	66.1775	46.8345	81.5822	29.8055	54.9241	101.455	46.1857	26.3952	34.9033	114.766	104.156	178.171	409.495	255.294		421.804	421.623	467.521
0.76_826.8510m/z	0.7567	826.851	409.337	566.898	302.232	352.926	326.899	542.082	327.078	286.727	303.113	113.206	116.9	152.165	364.476	289.792		387.419	990.972	883.235
0.76_832.8181m/z	0.756717	832.818	199.797	201.241	180.714	207.205	214.859	270.56	203.421	158.65	153.883	370.547	331.299	355.857	369.148	323.61	338.243	399.622	403.695	365.547
0.76_836.8687m/z	0.7567	836.869	94.9666	85.7139	106.747	63.8772	60.5497	62.3828	58.6419	48.7735	47.5839	94.9245	90.0749	82.3664	59.5919	60.7525		52.735	44.0926	41.8326
0.76_838.8374m/z	0.756717	838.837	853.385	989.872	744.157	664.998	839.954	1372.63	684.716	765.132	1030.16	658.673	507.392	807.919	926.467	672.786	851.974	1114.41	988.377	938.376
0.76_838.8483m/z	0.7567	838.848	302.129	305.325	331.006	359.552	326.16	260.129	321.9	307.637	289.451	202.169	157.407	233.843	228.603	216.433		198.923	157.801	142.715
0.76_847.8457m/z	0.7567	847.846	59.8857	75.7845	82.0514	74.1466	53.8689	76.2863	50.815	41.8427	43.8733	4.72629	8.8769	26.5323	27.1356	32.7827		28.924	58.3626	49.5576
0.76_849.8498m/z	0.7567	849.85	151.706	169.77	164.757	149.447	160.021	149.436	167.981	136.55	131.457	43.9427	27.6404	41.6463	92.71	81.418		98.8277	437.48	97.029
0.76_851.0500m/z	0.7567	851.05	60.46	58.4656	30.9288	33.1599	44.7196	35.0029	45.3389	46.6117	62.3525	59.7743	50.6481	85.5855	40.9803	107.134		49.0445	29.6371	42.3256
0.76_854.8246m/z	0.7567	854.825	149.93	139.017	174.491	224.852	225.017	214.48	193.039	172.576	157.389	149.581	136.417	199.815	174.014	214.806	8.92264	169.538	227.554	165.872
0.76_857.8346m/z	0.7567	857.835	52.0397	74.8557	63.4274	76.8771	59.3917	80.0398	64.0275	46.8826	50.6595	28.3619	21.4567	39.7305	43.9443	47.1734		32.9412	64.4913	32.4857
0.76_858.8483m/z	0.7567	858.848	103.544	60.3653	110.616	63.6981	59.4155	36.4091	59.4767	50.4529	49.7465	32.4504	23.5983	35.5135	18.4138	30.6137		21.3932	67.2033	16.3895
0.76_860.8433m/z	0.7567	860.843	1936.92	2909.08	1484.03	1792.16	1629.58	2547.09	1673.43	1362.18	1588.03	318.533	211.806	642.634	1902.59	1533.33	12.8522	2101.29	4911.93	4670.68
0.76_861.3489m/z	0.7567	861.349	63.1604	106.074	55.4183	63.7015	61.0693	102.819	66.5612	47.3284	60.9945	0.279008	2.79415	15.2906	61.9344	43.339		60.6323	161.333	148.051
0.76_865.8408m/z	0.756717	865.841	55.3755	42.9958	66.0969	33.7395	35.2689	38.8689	35.7435	29.1459	32.2361	114.546	91.4787	97.7181	122.085	97.0506	116.741	111.471	107.739	108.494
0.76_870.9507m/z	0.756717	870.951	54.2185	49.8162	68.1047	27.449	44.7183	78.0277	36.726	29.4028	53.9102	208.813	145.053	205.968	308.683	183.072	289.262	350.853	310.382	314.6
0.76_876.9019m/z	0.7567	876.902	6.64389	2.81048	9.44355	1.06776	9.28219	21.044	1.21179	1.0768	3.8024	13.1474	31.7679	27.4969	85.6774	47.2059		100.109	108.008	122.549
0.76_881.8405m/z	0.7567	881.84	97.2832	77.4955	74.8081	63.9293	61.4477	70.3865	62.6303	30.071	32.877	14.0245	17.6942	16.5692	29.9897	34.8629		33.8932	48.3351	54.9148
0.76_883.8362n	0.756717	906.825	783.024	921.796	758.873	641.583	728.645	1093.21	680.91	735.453	872.506	829.7	655.571	945.622	1065.28	760.692	1007.75	1129.46	1042.64	1009.68
0.76_891.8248m/z	0.7567	891.825	101.254	89.4141	84.7718	142.144	120.947	146.051	108.886	80.7745	81.9353	69.1186	50.2644	64.439	72.72	69.8233		51.8541	77.453	39.974
0.76_892.9564m/z	0.7567	892.956	48.945	37.3814	52.3202	19.7092	30.2124	84.9604	31.946	25.2253	27.5325	99.6289	68.6392	151.212	345.809	222.057		352.338	364.939	396.941
0.76_894.8371m/z	0.7567	894.837	366.093	544.558	297.517	372.858	337.241	538.978	373.78	276.362	334.293	139.112	141.445	181.351	313.59	261.654		361.718	856.89	757.725
0.76_904.8513m/z	0.7567	904.851	72.4207	69.3117	85.6343	46.6197	50.8575	57.7392	51.5714	38.51	45.0948	74.7622	71.2907	78.6402	56.1758	53.1098		53.9662	47.2152	34.2348
0.76_906.8318m/z	0.7567	906.832	276.191	278.049	284.369	316.093	312.658	247.783	283.25	275.448	271.266	213.528	189.611	254.285	211.718	211.409		214.406	210.506	146.419
0.76_918.3373m/z	0.7567	918.337	14.7258	28.1788	26.9594	23.0371	15.4634	19.2653	20.7146	15.1235	18.434	6.23007		10.8509	15.8831	21.3702		11.4041	10.4646	4.38171
0.76_919.0373m/z	0.7567	919.037	48.7934	45.5149	35.0461	28.6866	29.5433	24.224	33.7376	35.4331	40.0536	46.8701	40.5848	56.2372	38.6279	89.3586		38.119	54.6627	39.1259
0.76_925.8209m/z	0.7567	925.821	50.9016	61.2206	59.3778	63.2036	61.2793	77.1715	69.9706	34.1867	39.6167	32.3411	26.6844	48.0669	39.0018	44.6327		41.8623	69.5333	37.3296
0.76_929.8365m/z	0.7567	929.836	109.59	141.765	96.0522	118.031	124.912	134.798	95.969	107.567	108.063	30.01	31.6149	59.9857	116.225	105.563		133.409	238.712	234.84
0.76_952.3348m/z	0.7567	952.335	132.881	128.43	128.743	123.593	112.005	110.674	132.509	93.4896	88.3659	55.2144	29.0048	62.893	150.319	106.462		128.927	200.619	153.277
0.76_959.8103m/z	0.7567	959.81	69.3164	75.3216	62.1298	86.3487	80.0748	91.8395	76.2825	42.424	50.5214	48.0546	34.7184	67.008	65.8741	64.6973		58.5467	67.9068	39.7416
0.76_960.9435m/z	0.7567	960.944	39.2488	33.1954	53.1565	12.3779	18.5768	60.2868	21.8288	22.2762	30.848	82.987	55.7392	120.566	264.07	161.664		255.608	272.249	293.381
0.76_962.8249m/z	0.7567	962.825	305.943	425.684	236.483	253.631	261.631	415.065	256.82	203.584	228.905	85.5617	66.6523	121.984	286.604	230.775		307.685	751.406	691.875
0.76_968.7962m/z	0.756717	968.796	209.246	209.222	230.972	193.903	189.575	259.581	208.23	190.816	174.475	355.017	286.047	341.325	372.485	311.4	345.14	368.615	366.375	336.994
0.76_974.8101m/z	0.756717	974.81	384.633	438.387	357.147	271.628	328.455	606.955	316.726	350.317	424.806	385.004	286.196	425.304	450.803	354.343	464.894	499.251	487.892	470.28
0.76_983.8094m/z	0.7567	983.809	65.2845	71.1608	64.9979	62.7235	66.0701	79.3282	44.4063	52.943	44.6572	37.8846	26.315	46.1738	39.8506	43.3056		35.1063	66.3349	52.6163
0.76_985.8066m/z	0.7567	985.807	123.933	123.641	109.863	156.434	150.085	140.169	128.671	106.663	106.204	66.1035	52.6379	65.6668	85.4779	76.3377		82.8352	44.0345	60.0683
0.76_987.0279m/z	0.7567	987.028	27.92	34.7086	5.79773	19.7488	26.2788	27.7765	15.6331	23.5798	35.1016	34.7713	26.6945	50.5059	33.4214	51.7799		31.9677	35.0932	29.1877
0.76_993.8069m/z	0.7567	993.807	54.7311	60.6462	58.622	72.8765	65.0612	78.1841	53.4361	42.2356	35.0001	19.4778	18.0206	35.8985	39.7394	44.0926		35.1754	63.9143	27.8306
0.76_996.8163m/z	0.7567	996.816	605.217	967.234	487.262	552.311	510.611	882.507	537.216	436.822	503.041	105.299	72.3492	209.804	569.657	457.196		629.652	1693.89	1544.23
0.77_1001.7940m/z	0.773833	1001.79	27.721	31.1736	42.9054	39.7764	37.4586	43.525	39.541	29.8986	35.0139	37.7375	34.9309	41.7701	52.1384	45.2562		38.1619	60.5948	26.621
0.77_1002.7743m/z	0.773833	1002.77	277.911	274.244	213.281	321.951	325.358	363.02	289.998	290.282	308.645	136.159	87.822	243.026	631.703	563.862		662.958	500.941	511.254
0.77_1004.8011m/z	0.773833	1004.8	181.745	267.526	184.43	170.465	186.023	227.877	191.155	162.037	177.599	97.6004	41.2755	144.212	229.807	199.673		232.77	386.514	370.203
0.77_1007.7875m/z	0.773833	1007.79	51.5479	67.3911	72.9376	46.0567	45.3715	64.4185	45.3883	31.7667	43.2687	26.6588	22.6538	26.5657	86.9204	69.3191		84.2521	136.165	135.07
0.77_1010.7696m/z	0.773833	1010.77	89.5233	117.414	116.324	100.969	106.563	107.216	106.789	107.466	104.984	99.1885	63.4007	119.621	123.952	133.561		128.884	89.7109	96.3113
0.77_1012.7987m/z	0.773833	1012.8	331.486	353.393	373.413	288.561	270.546	297.911	288.655	215.733	271.586	200.357	171.026	240.028	331.865	253.132		309.802	519.084	432.664
0.77_1022.7788m/z	0.773833	1022.78	108.018	77.5261	107.643	95.3249	93.4633	78.8738	83.0752	82.6303	103.078	60.895	52.5482	78.5678	121.924	111.126		105.033	75.7921	80.6133
0.77_1024.7738m/z	0.773833	1024.77	192.96	245.887	200.167	192.58	192.724	200.305	197.875	155.73	172.307	107.809	88.2392	167.479	235.205	213.43		202.752	237.491	232.805
0.77_1033.7899m/z	0.773833	1033.79	80.8804	95.1396	72.8984	99.8141	103.38	123.045	102.174	79.3486	93.2984	31.2259	24.4038	46.1407	149.662	128.023		161.829	242.729	245.562
0.77_1038.7976m/z	0.773833	1038.8	176.043	265.221	191.556	141.457	162.957	201.509	160.347	136.688	155.881	71.7132	53.8838	101.237	191.133	185.529		197.135	348.898	353.63
0.77_1041.7823m/z	0.773833	1041.78	41.3059	74.4081	54.7363	45.8951	48.9158	70.5634	46.8393	41.0835	46.8382	28.9706	24.939	42.3134	74.4991	56.546		72.7055	140.753	132.736
0.77_1047.7804m/z	0.773833	1047.78	174.512	141.754	178.319	147.708	162.389	152.516	144.664	119.689	155.09	117.274	117.186	181.075	190.6	183.961		188.105	176.053	165.892
0.77_1052.7996m/z	0.773833	1052.8	48.1847	61.4245	47.7326	39.9581	41.3165	51.8748	41.0154	27.2785	44.3489	59.8226	49.4049	71.2497	90.5355	72.8503		80.2364	84.9942	74.4144
0.77_1067.7873m/z	0.773833	1067.79	119.545	124.642	112.802	110.759	119.643	147.487	110.817	90.2935	113.465	64.4032	59.241	100.81	205.004	182.523		202.68	236.113	280.462
0.77_1070.1377m/z	0.773833	1070.14	3.67102	9.89372				6.80591		1.03373	0.186752								70.3272	20.0007
0.77_1070.7638m/z	0.773833	1070.76	153.084	149.511	124.004	191.659	172.445	215.634	177.03	158.706	172.231	82.1273	49.5171	145.569	349.088	299.56		348.2	309.882	284.569
0.77_1072.7887m/z	0.773833	1072.79	149.958	228.006	157.844	140.941	144.665	189.247	159.987	125.44	145.681	63.7702	50.2361	107.511	213.917	176.556		200.018	327.16	339.736
0.77_1075.7738m/z	0.773833	1075.77	49.9946	68.3159	49.8742	48.2257	45.9618	46.5157	45.5975	33.3833	45.1787	16.0947	13.3873	29.1516	68.7437	55.3848		56.4789	120.223	143.223
0.77_1078.7649m/z	0.773833	1078.76	95.458	95.6084	113.587	98.4907	99.8659	97.5512	83.5305	99.2833	90.1659	79.5472	62.4328	112.477	137.627	121.245		137.338	117.828	110.992
0.77_1080.7881m/z	0.773833	1080.79	135.671	181.143	152.543	113.33	99.8566	140.381	121.822	94.0761	102.548	66.2364	36.1175	90.5497	178	148.637		197.302	300.775	299.495
0.77_1087.4708m/z	0.773833	1087.47	5.79025	16.023	0.586997	0.263976	0.0207323	16.1237	5.1601		6.13053							4.07367	43.1538	26.5273
0.77_1092.7713m/z	0.773833	1092.77	73.7419	106.688	81.2908	67.7839	70.9033	83.5392	71.2303	54.3566	60.4079	41.025	24.5692	58.8554	78.4462	69.2172		70.0616	77.0195	90.0609
0.77_1102.7834n	0.773833	1101.78	268.151	292.757	291.328	269.349	273.362	299.957	278.553	221.268	261.266	215.997	156.232	281.347	437.792	397.938		461.509	499.717	474.218
0.77_1106.7839m/z	0.773833	1106.78	152.341	214.719	122.976	138.025	128.1	172.613	148.741	113.305	127.821	70.2935	15.055	93.6952	162.952	145.494		165.661	285.32	295.753
0.77_1109.7704m/z	0.773833	1109.77	51.9669	65.8227	46.6957	42.178	42.0404	69.5212	49.8638	31.5619	39.8669	24.8224	14.8993	22.049	60.3505	61.5654		63.8402	164.009	123.008
0.77_1115.8038n	0.773833	1114.8	373.996	380.109	427.189	372.482	351.568	379.635	334.229	290.648	314.036	234.854	235.921	383.485	551.367	516.066		538.132	539.149	571.263
0.77_112.9817m/z	0.773833	112.982	463	572.626	465.151	435.258	422.559	509.189	447.637	397.694	425.839	297.212	256.252	398.736	612.161	551.775	99.654	601.433	793.111	789.434
0.77_1120.7808m/z	0.773833	1120.78	49.7515	65.3179	49.2512	37.0617	45.4327	50.3433	39.5354	34.1809	36.1073	39.0616	37.5991	55.0776	84.7941	72.1011		84.5351	96.9569	91.9403
0.77_1125.7714n	0.773833	1124.76	169.737	168.515	186.638	164.613	173.875	162.204	165.792	150.712	163.753	133.729	87.0341	193.058	257.174	239.361		247.856	206.071	215.211
0.77_1134.7746m/z	0.773833	1134.77	51.2636	58.6817	56.82	44.8567	53.6161	58.981	58.0599	35.1902	46.2362	22.8046	15.1429	53.4149	68.1948	64.5129		72.5639	96.5533	107.409
0.77_1135.7703m/z	0.773833	1135.77	53.4407	88.0213	48.4772	65.1839	65.4967	101.463	79.1294	69.02	59.4102	25.8394	10.3015	47.1069	112.13	102.866		127.56	220.694	191.57
0.77_1138.1208m/z	0.773833	1138.12		16.6093	4.72607	0.610429	0.274726	7.52385	0.74812	6.41025	6.60196								75.824	20.2334
0.77_1140.7737m/z	0.773833	1140.77	96.9723	143.097	90.2944	84.9115	89.0581	117.48	96.7452	72.2992	86.6667	22.1816	7.6567	44.973	74.7391	66.3012		80.7288	246.083	225.433
0.77_1141.7682m/z	0.773833	1141.77	42.5967	48.9392	42.0157	31.6268	35.8899	42.414	43.3486	38.7522	42.0252	33.6232	12.5163	35.5753	72.5936	65.5786		79.3586	74.4928	72.6925
0.77_1143.7635m/z	0.773833	1143.76	42.0333	57.15	54.8999	48.7658	43.074	46.428	45.0351	29.7063	40.7591	17.3175	31.4793	24.0402	74.4503	44.3426		67.8748	110.797	110.503
0.77_1148.7791m/z	0.773833	1148.78	124.383	160.575	124.618	90.3308	81.5893	120.012	93.6453	80.8724	93.2176	50.5733	29.8822	99.0849	151.639	124.678		170.116	261.24	267.586
0.77_1155.4556m/z	0.773833	1155.46	72.1145	82.1044	58.0281	62.1669	58.3813	75.7895	59.5439	49.0449	55.5721	34.5053	26.7802	46.3366	58.4497	52.2234		66.5319	118.207	89.2456
0.77_1157.7820n	0.773833	1156.77	363.33	386.848	417.049	405.739	417.128	398.056	360.746	359.341	366.961	245.996	207.005	433.965	613.38	590.9		667.873	600.52	632.459
0.77_1160.7567m/z	0.773833	1160.76	69.1523	80.9885	56.435	57.5132	52.5795	74.7065	63.741	47.8373	46.3634	40.1309	9.98054	56.8155	74.5273	67.7148		79.291	91.907	104.392
0.77_1162.7663m/z	0.773833	1162.77	48.5381	57.4262	45.9674	46.0024	39.3783	42.9548	48.3659	28.805	43.1412	27.1299	27.178	23.3699	76.7418	65.8031		68.7998	91.918	92.8445
0.77_1170.2668m/z	0.773833	1170.27	9.4598	37.1194	9.4164	13.1431	2.47883	34.4128	10.0494	16.1833	15.202	33.458	26.1987	31.9181	24.0172	21.2161		42.9663	55.4577	24.6775
0.77_1170.7700n	0.773833	1169.76	245.502	221.348	247.686	245.396	247.22	269.618	247.552	186.939	214.793	151.732	98.2908	230.731	396.068	313.712		385.886	443.829	437.559
0.77_1174.7685m/z	0.773833	1174.77	80.2735	141.403	92.1454	72.7785	69.65	108.221	81.7746	57.2963	74.5755	25.9733	15.2851	32.2397	75.4365	58.5078		70.6208	214.172	203.544
0.77_1175.7651m/z	0.773833	1175.77	36.3456	45.5352	42.0796	28.9723	36.4699	47.4625	51.4889	43.479	34.1772	18.2671	9.85179	37.8628	81.7691	70.0454		73.8801	81.7077	74.7746
0.77_1177.7529m/z	0.773833	1177.75	51.0628	73.4768	45.1206	42.5554	43.9681	55.6322	48.4013	37.4981	29.821	16.9838	8.8651	28.7298	58.0527	48.2453		55.8738	125.436	108.702
0.77_1180.7504m/z	0.773833	1180.75	69.6229	88.7299	78.2866	67.3332	79.6354	68.5055	75.2079	68.1846	68.1247	46.2967	36.8745	84.8427	138.609	122.355		121.749	106.898	126.217
0.77_1182.7780m/z	0.773833	1182.78	260.317	286.094	297.367	259.121	253.341	288.543	256.175	207.292	209.269	187.856	140.179	259.619	381.815	349.317		384.008	438.806	451.602
0.77_1188.7696m/z	0.773833	1188.77	53.9106	56.4785	50.0345	39.8595	44.6752	49.2334	40.3921	31.8664	36.5073	27.3848	38.799	56.4343	75.4944	77.8088		88.605	109.044	96.3984
0.77_1202.7530m/z	0.773833	1202.75	40.1174	45.423	44.3508	47.0426	44.1928	46.336	45.2743	35.7427	43.9104	23.6779	6.1973	44.2611	71.9857	56.8802		65.8533	100.799	78.2871
0.77_1203.7512m/z	0.773833	1203.75	53.7771	63.3825	50.4064	46.4937	44.5197	77.2387	53.9296	51.9779	48.1801	8.38768	9.90943	33.5533	95.7817	70.6506		108.614	166.046	179.667
0.77_180.9727m/z	0.773833	180.973	205.565	287.227	213.512	206.661	190.49	246.785	207.972	183.186	194.8	116.787	86.8114	173.217	322.019	290.117	87.7255	317.046	450.69	464.456
0.77_186.9286m/z	0.773833	186.929	236.647	130.758	202.813	219.909	256.637	216.597	240.173	338.986	324.207	944.181	1027.87	804.881	378.185	418.147		373.194	121.94	135.71
0.77_239.8973n	0.773833	260.872	391.368	128.019	257.762	368.338	427.668	301.726	397.894	711.253	672.21	3226.21	3899.73	2080.16	406.975	540.26		405.35	38.9118	45.6158
0.77_254.9193m/z	0.773833	254.919	1845.88	1748.77	1778.34	1857.75	1870.99	1917.53	1869.89	1993.27	2067.32	2684.44	2657.09	2538.05	1474.79	1627.89		1482.56	548.391	598.154
0.77_309.9863n	0.773833	308.979	8.66382	0.953319	18.3889	240.183	227.952	74.5271	402.875	394.823	329.888		2.23499						21.6941
0.77_322.9065m/z	0.773833	322.906	1378.24	1453.25	1306.23	1386.73	1398.77	1502.86	1383.82	1401.98	1514.34	1641.86	1535.24	1738.21	1117.04	1223.03		1121.31	469.087	479.732
0.77_328.8606m/z	0.773833	328.861	306.13	155.504	226.717	288.196	321.461	268.859	294.42	438.832	426.858	1138.99	1306.71	806.185	172.884	239.148		173.904	23.8422	27.0061
0.77_339.9957n	0.773833	338.988	3788.14	1102.68	4556.31	631.98	413.24	196.381	702.535	570.16	454.52		3.41881	9.48095	13.3891	14.0318	23.0988	18.8475	13.6135	27.1844
0.77_358.8394m/z	0.773833	358.839	181.536	71.9373	133.097	218.264	185.629	122.04	217.512	279.152	244.953	319.314	502.51	124.626	13.4974	17.5317		11.0978	25.0567
0.77_390.8932m/z	0.773833	390.893	1087.91	1217.63	1020.55	1109.4	1134.22	1235.18	1119.16	1158.79	1212.65	1188.68	1017.09	1405.52	1055.83	1130.21		1050.43	467.817	484.133
0.77_396.8518m/z	0.773833	396.852	502.091	313.741	378.56	481.188	511.306	472.051	493.555	602.813	609.419	1053.28	1117.75	810.365	201.215	260.458		201.895	27.3701	29.1818
0.77_400.9109m/z	0.773833	400.911	46.547	75.5375	69.2337	39.3392	35.1859	37.4241	43.9797	35.4799	40.5565	6.92326	5.14659	15.7728	59.8261	44.312	9.14554	56.2125	93.1757	103.329
0.77_402.8029m/z	0.773833	402.803	48.1334	27.2365	45.7873	53.9871	52.3033	43.9523	51.9332	82.0023	71.8268	673.833	825.998	340.384	66.7355	79.1771		65.3201	26.9603	22.9666
0.77_404.8037m/z	0.773833	404.804	49.9444	43.2889	39.0061	48.9555	43.2776	43.2886	49.5774	59.8506	58.9322	113.878	124.015	104.304	76.0933	66.7829		70.6965	47.0586	35.9663
0.77_427.1048m/z	0.773833	427.105	14.191	4.7278	6.25826	11.534	13.2553	7.51134	16.6791	20.7198	24.2282	63.6844	99.0069	46.7384	3.1429	18.4029		4.02095
0.77_428.9600m/z	0.773833	428.96	306.389	120.569	391.47	74.136	67.8802	45.0738	90.6468	79.0829	63.2759	34.7822	40.9802	19.7885	18.8004	16.4885	16.3415	19.9966	15.1111	24.6559
0.77_458.8799m/z	0.773833	458.88	1109.89	1170.46	998.158	1119.62	1115.37	1204.87	1096.91	1125.72	1186.7	1060.91	862.995	1413.78	1204.63	1259.94		1208.95	568.672	578.224
0.77_464.8422m/z	0.773833	464.842	458.528	404.686	418.961	461.688	490.523	474.05	487.394	586.796	578.366	854.593	845.837	718.347	201.337	255.242		201.954	33.9381	30.146
0.77_466.8357m/z	0.773833	466.836	57.613	30.1591	46.5673	61.1364	76.3613	54.5366	66.5957	61.0163	61.8469	47.3121	52.3517	36.7083	16.1629	16.0252		14.8362
0.77_468.8980m/z	0.773833	468.898	142.749	218.53	190.754	118.181	110.548	110.384	128.415	103.852	121.657	23.295	25.619	44.1183	125.053	89.1988	20.3989	102.187	244.938	282.084
0.77_490.9909m/z	0.773833	490.991	7.50604	2.71515	11.4739	4.94603	5.94325	6.87624	5.47527		3.89157	101.674	100.833	75.4495	55.4091	45.6709		50.0697	12.4205	14.4341
0.77_497.9548n	0.773833	496.948	313.673	141.507	438.372	112.475	81.2661	49.9805	112.072	94.7655	86.0055	64.1703	82.906	49.2283	31.6604	25.7854	17.1741	32.8982	23.1063	34.296
0.77_517.0726m/z	0.773833	517.073	6.82861			3.20483	5.3345			7.26981	10.1343	39.5409	51.1199	33.4563	3.22202	17.8513		3.67031
0.77_526.8666m/z	0.773833	526.867	1158.29	1217.37	1030.1	1209.99	1258.62	1356.31	1192.86	1235.03	1282.04	1045.58	811.187	1480.01	1490.2	1557.21		1462.49	758.036	770.03
0.77_532.8302m/z	0.773833	532.83	721.894	629.758	614.338	753.317	786.17	752.406	752.62	848.875	870.092	907.371	816.592	843.296	266.209	326.314		269.456	41.0239	39.1602
0.77_534.8250m/z	0.773833	534.825	151.778	141.253	145.866	163.792	190.893	158.981	169.694	167.1	175.503	118.111	113.792	84.142	24.4464	29.9346		23.7545	4.18612	5.54053
0.77_536.8845m/z	0.773833	536.885	213.964	329.655	276.539	184.551	180.136	199.261	193.989	150.955	177.279	49.0299	51.9576	83.0876	195.313	138.973	17.0779	149.948	370.802	404.09
0.77_542.8385m/z	0.773833	542.839	124.475	120.199	140.065	109.069	117.555	111.321	127.94	112.594	127.769	44.7768	43.4249	61.7073	55.559	53.657		46.758	36.2091	45.0765
0.77_558.9794m/z	0.773833	558.979	9.7731	3.89093	14.4687	5.33209	7.75082	14.1045	0.272693			107.608	95.8764	86.86	72.8333	56.5705		57.524	19.3179	18.3141
0.77_560.8645m/z	0.773833	560.865	40.787	21.5212	36.0596	56.4134	63.0774	44.8602	58.1531	64.7332	64.6914	80.3612	58.9673	108.041	84.5346	95.0255		82.6793	42.0852	22.3121
0.77_566.0558n	0.773833	565.049	245.689	209.396	321.221	108.409	116.38	69.7702	128.741	100.571	156.792
0.77_579.0284m/z	0.773833	579.028	199.878	107.452	277.613	110.305	139.79	81.2293	70.4733	53.4176	121.656	0.1338	0.456144						5.26978	18.4678
0.77_586.9142m/z	0.773833	586.914	202.389	76.6209	269.3	55.0393	32.781	19.6415	61.6497	42.3599	36.5715	2.91647	3.89656	4.87165	2.15637	1.31964		0.969512	1.18585	1.26846
0.77_591.8776m/z	0.773833	591.878	78.1895	64.2992	71.5488	66.1201	79.087	66.617	70.9199	67.4038	72.191	24.9098	24.9193	41.2724	48.4191	45.2737		44.1967	10.7185	43.27
0.77_595.8603n	0.773833	594.853	999.946	1058.55	857.372	1089.54	1084.65	1215.12	1078.88	1073.79	1142.38	818.469	617.245	1214.35	1414.11	1443.73		1425.03	779.46	766.097
0.77_600.8152m/z	0.773833	600.815	671.232	589.953	588.588	622.944	654.719	664.834	635.044	727.789	736.736	839.149	742.626	846.543	310.582	358.816		317.754	47.864	52.7971
0.77_602.8390m/z	0.773833	602.839	193.851	168.73	189.42	192.079	225.334	210.291	194.309	208.92	213.387	142.64	146.546	119.077	68.8055	71.6825		63.4792	21.2005	19.6971
0.77_604.8714m/z	0.773833	604.871	214.271	336.98	292.14	165.386	158.366	162.986	198.32	165.743	207.481	37.6002	45.7694	73.676	206.833	167.847	17.9507	171.905	429.445	466.627
0.77_605.8543m/z	0.773833	605.854	69.4005	88.2069	67.8664	65.0007	78.4456	74.5147	68.1001	55.4554	57.6918	18.0868	10.0431	24.3643	25.5768	22.8196		21.1773	26.1955	43.07
0.77_606.7750m/z	0.773833	606.775	194.69	163.872	170.422	172.193	179.255	177.119	180.474	224.707	241.707	499.533	513.804	332.411	55.531	88.2919		55.552	67.3765	0.271093
0.77_608.8266m/z	0.773833	608.827	172.773	139.095	151.48	170.473	197.071	181.533	181.326	163.621	199.481	126.585	99.1546	94.9241	131.164	121.558		118.394	158.573	145.337
0.77_610.8287m/z	0.773833	610.829	176.86	174.538	211.794	162.559	187.884	177.63	179.539	168.202	181.669	87.1201	86.8671	90.2222	95.0382	87.1622		79.1943	57.7555	66.8659
0.77_625.8705m/z	0.773833	625.871	71.6565	61.1244	64.0105	78.5488	83.9223	89.1337	85.5658	67.0753	82.082	53.0449	43.1807	56.8195	91.455	89.2178		93.8524	86.9459	109.376
0.77_662.8402m/z	0.773833	662.84	848.831	741.26	653.71	887.883	881.489	956.073	871.997	869.508	948.039	689.859	577.369	1067.18	1431.65	1430.99		1484.01	830.87	821.411
0.77_664.8644m/z	0.773833	664.864	83.0173	124.629	100.985	81.5352	88.9493	107.663	86.6233	73.9326	107.214	20.4372	23.1546	69.9339	114.935	96.4465		92.204	185.258	179.459
0.77_667.8513m/z	0.773833	667.851	30.6879	37.5714	52.408	31.1643	33.9161	30.166	31.6758	31.87	34.06	18.1849	13.5878	26.4745	47.6153	35.0732		34.5329	41.7611	45.9185
0.77_668.8006m/z	0.773833	668.801	506.824	482.241	435.155	557.222	570.841	590.844	521.364	608.682	628.338	673.32	572.742	746.193	305.661	380.864		328.116	63.9036	63.0751
0.77_672.8589m/z	0.773833	672.859	237.307	355.862	334.558	158.733	154.506	189.65	186.695	149.955	175.882	33.1259	28.4464	66.6468	220.305	167.471	10.6448	179.563	470.229	537.797
0.77_673.8509m/z	0.773833	673.851	116.203	140.243	134.938	119.273	118.381	126.115	116.79	95.6418	103.185	50.4329	42.2356	49.3744	66.2914	72.6837		55.9471	91.565	88.3897
0.77_678.8198m/z	0.773833	678.82	173.023	184.653	191.561	156.022	176.975	175.087	175.94	165.531	183.673	107.889	100.237	119.448	123.822	123.904		119.314	88.9555	87.3206
0.77_693.8571m/z	0.773833	693.857	139.759	134.722	139.543	150.856	163.551	184.472	161.689	163.613	181.05	65.766	49.902	116.443	258.746	216.072		261.561	267.05	279.508
0.77_694.9497m/z	0.773833	694.95	13.5955	1.17974	15.7144	10.1314	20.9795	27.7266	1.20007	2.51299	16.6393	99.5463	107.766	114.759	92.718	70.0397		82.3824	26.9567	24.1877
0.77_711.3184m/z	0.773833	711.318	14.7478	6.60208	1.69002	11.9175	20.504	17.2154	17.1193	12.2989	18.0614		2.31006	7.63614		3.86111		2.95355	5.91559
0.77_730.8270m/z	0.773833	730.827	717.849	657.56	575.423	765.859	755.866	888.741	755.032	748.538	823.19	484.709	332.997	870.321	1427.59	1357.32		1464.17	885.217	872.194
0.77_732.8542m/z	0.773833	732.854	126.793	211.378	132.495	118.022	107.748	148.543	129.899	103.956	127.303	32.1608	26.821	78.364	176.843	128.687		158.154	308.423	332.745
0.77_735.8410m/z	0.773833	735.841	60.9694	68.8797	75.0033	49.5701	57.2733	53.3305	55.775	54.566	58.3772	34.8501	13.9056	38.4156	86.6924	68.0389		76.4492	100.932	90.6102
0.77_740.8463m/z	0.773833	740.846	397.55	612.135	516.777	318.633	310.456	358.325	350.315	257.953	336.968	100.466	70.4863	147.972	344.256	258.035	11.1081	281.665	689.355	794.42
0.77_742.7505m/z	0.773833	742.75	320.385	264.952	284.206	307.978	336.824	312.508	297.491	367.078	344.618	508.965	472.668	399.968	117.002	158.487		143.348	107.777	124.994
0.77_746.8085m/z	0.773833	746.809	128.952	143.282	162.117	107.21	119.856	106.208	121.503	108.967	123.085	83.9348	74.2485	106.119	141.43	131.098		124.566	99.5609	106.96
0.77_755.8061n	0.773833	736.788	639.106	543.311	561.709	661.082	707.331	669.525	668.719	767.108	756.292	748.852	628.974	846.472	425.879	514.415		460.528	140.176	115.502
0.77_761.8441m/z	0.773833	761.844	140.962	149.935	105.14	143.525	139.868	182.002	156.362	135.643	151.54	63.7659	35.6204	104.409	244.082	228.154		273.598	311.224	308.485
0.77_762.9344m/z	0.773833	762.934	35.1088	12.2937	35.2375	19.5832	24.925	37.1065	18.8858	16.5835	28.9226	101.274	94.4292	119.637	115.713	92.6905		115.962	34.943	47.3885
0.77_765.3278m/z	0.773833	765.328	12.6142	9.72144	17.8174	14.9399	20.2337	12.0083	29.9602	19.4576	24.1664	13.5747	13.0895	24.1571	26.646	26.9549		34.3906	14.0252	12.5117
0.77_798.8138m/z	0.773833	798.814	644.15	612.269	537.539	733.851	704.904	863.801	710.584	702.27	782.03	446.217	331.62	765.411	1398.92	1333.64		1466.27	951.535	950.517
0.77_800.8407m/z	0.773833	800.841	225.847	303.436	230.872	186.447	204.981	237.007	204.481	207.064	230.802	149.217	88.6671	204.606	290.094	260.218		271.776	409.433	452.527
0.77_803.8295m/z	0.773833	803.829	65.412	72.3708	69.0857	60.9216	56.5783	56.6424	58.4653	52.7079	70.5314	16.6197	29.2812	39.9814	100.5	81.9993		85.6804	114.374	126.305
0.77_804.7762m/z	0.773833	804.776	397.167	366.142	322.732	438.744	478.589	462.251	429.475	501.205	543.471	475.265	381.5	643.411	363	425.65		365.385	109.999	101.063
0.77_808.8339m/z	0.773833	808.834	390.019	598.615	467.453	307.37	311.083	377.463	356.945	253.419	321.545	100.21	98.7126	168.602	331.841	259.254	4.55313	302.472	669.157	722.244
0.77_810.7364m/z	0.773833	810.736	237.265	210.764	218.089	235.849	262.896	246.402	242.688	268.845	295.111	364.056	317.006	340.268	99.0392	133.434		106.488	48.2843	69.3613
0.77_813.3012m/z	0.773833	813.301	23.511	9.93994	19.7822	23.0517	19.8577	18.0699	20.0121	26.3791	18.92	3.86136	4.55606	9.78686	6.90769	6.15327		3.91544		4.10974
0.77_820.7870m/z	0.773833	820.787	282.167	397.644	263.217	279.484	280.394	326.262	293.142	232.518	265.333	131.389	119.563	153.297	148.817	145.167		135.741	134.4	165.119
0.77_829.8314m/z	0.773833	829.831	118.222	130.61	102.33	134.593	134.646	171.14	136.537	119.151	137.695	52.9797	40.0063	87.0227	238.36	222.98		235.035	310.319	293.47
0.77_830.9198m/z	0.773833	830.92	41.6939	25.1342	48.0415	33.128	50.5026	52.2217	26.9115	19.4108	35.6565	122.395	123.749	124.465	144.289	103.276		117.675	49.415	70.0861
0.77_834.8407m/z	0.773833	834.841	224.421	315.841	218.262	205.923	216.598	253.261	229.553	204.494	206.401	85.1487	76.751	133.616	220.676	171.966		234.512	433.233	438.695
0.77_837.8254m/z	0.773833	837.825	57.9818	73.8155	67.7033	60.1375	57.2699	64.7908	50.0041	45.5484	64.4746	45.47	30.8881	47.913	116.558	86.0049		83.6861	125.178	129.309
0.77_866.8002m/z	0.773833	866.8	633.149	582.315	470.74	683.202	651.049	823.877	663.26	631.733	700.741	363.398	261.492	663.83	1426.37	1312.03		1487.04	1014.98	1051.18
0.77_868.8269m/z	0.773833	868.827	226.26	311.195	208.784	211.198	230.123	263.947	230.291	187.677	236.001	110.22	71.5375	185.772	286.556	265.331		268.039	435.444	446.284
0.77_871.8153m/z	0.773833	871.815	73.5085	92.6569	73.5017	69.0426	80.4493	73.6804	76.6243	55.5026	68.4193	23.3711	13.4962	33.7102	90.5481	77.912		87.3213	116.985	115.981
0.77_874.7955m/z	0.773833	874.795	100.337	119.233	115.649	119.181	126.085	127.435	98.2531	111.471	111.072	69.5132	78.7879	83.3124	120.123	101.934		95.9741	61.4227	55.0869
0.77_876.8220m/z	0.773833	876.822	283.371	461.712	378.766	251.027	270.954	300.573	265.507	198.741	243.459	97.4782	81.6696	127.95	298.015	230.113	4.89957	276.221	577.785	607.78
0.77_882.7819m/z	0.773833	882.782	143.374	161.585	170.67	120.4	129.683	129.221	133.795	127.668	140.872	76.5291	64.0513	101.825	195.146	164.312		166.994	132.769	152.566
0.77_883.7918m/z	0.773833	883.792	85.5969	64.2952	66.2263	98.5797	87.4528	96.7947	90.5316	75.1583	67.2843	43.4428	34.7168	48.0122	58.7358	56.5783		52.2551	27.3512	38.8462
0.77_897.8186m/z	0.773833	897.819	123.557	146.978	107.346	145.537	133.284	170.946	139.93	124.343	134.528	55.7371	37.8224	73.0407	219.261	186.909		225.583	299.17	273.663
0.77_900.8010m/z	0.773833	900.801	106.125	86.959	119.405	136.954	144.904	142.582	158.402	132.103	126.169	150.391	121.106	182.262	239.485	228.462		247.359	147.334	157.306
0.77_902.8277m/z	0.773833	902.828	256.239	334.065	206.197	217.713	222.62	260.056	233.546	204.094	222.633	76.1785	82.6435	137.621	229.233	179.944		206.92	377.926	417.786
0.77_905.8118m/z	0.773833	905.812	87.8445	96.7117	75.8205	86.8986	69.1267	88.8517	59.2304	60.6088	74.0113	33.4627	36.4742	57.1344	92.87	83.6397		100.868	125.084	134.057
0.77_912.7990m/z	0.773833	912.799	114.309	100.05	134.559	113.409	120.079	112.36	122.342	118.131	115.92	146.345	133.656	161.019	151.854	138.246		146.922	104.661	110.18
0.77_931.8124m/z	0.773833	931.812	179.923	196.48	166.053	180.906	195.56	220.464	166.223	153.873	156.78	94.3933	89.1103	123.595	274.355	257.215		288.74	358.805	367.935
0.77_934.7877m/z	0.773833	934.788	496.365	475.461	408.633	576.634	539.081	679.008	564.408	517.207	587.307	268.743	165.002	487.552	1212.95	1056.49		1246.94	894.788	919.535
0.77_936.8136m/z	0.773833	936.814	209.545	286.501	214.462	193.004	195.653	249.871	207.744	178.451	211.606	103.378	95.7029	160.483	279.218	231.068		271.128	440.055	432.666
0.77_939.8037m/z	0.773833	939.804	61.0733	85.5857	68.2532	72.2515	66.3175	72.026	70.2529	44.7246	67.7548	21.5409	26.1103	27.001	91.5574	67.1619		75.5765	124.592	134.782
0.77_942.7832m/z	0.773833	942.783	105.232	115.26	114.52	124.542	129.575	121.259	123.206	110.921	111.875	123.603	97.8285	136.751	143.134	141.429		137.213	85.9015	86.4639
0.77_944.8089m/z	0.773833	944.809	254.906	356.503	295.263	219.202	221.192	248.864	219.036	170.079	210.626	82.6172	78.3729	129.219	228.697	189.52		235.504	463.517	456
0.77_950.7734m/z	0.773833	950.773	150.316	163.583	171.348	123.729	123.524	135.645	142.669	115.515	133.727	77.9185	69.895	105.871	215.339	160.82		184.066	155.624	173.046
0.77_964.8038m/z	0.773833	964.804	57.0852	52.4518	73.6621	71.5478	80.4233	61.5529	79.1952	66.7435	81.0405	28.323	28.7756	32.2825	54.9726	38.17		51.4431	31.0974	30.5381
0.77_965.8051m/z	0.773833	965.805	102.378	119.85	100.006	111.456	114.343	138.897	118.578	103.748	116.326	25.7344	22.8832	65.4177	177.855	147.287		187.585	282.954	286.828
0.77_967.8022m/z	0.773833	967.802	66.3025	55.6673	68.2639	72.6388	73.8936	77.4395	59.1237	36.6816	55.3345	46.706	34.1284	63.5888	65.5175	56.1114		59.1986	46.8874	38.5133
0.77_968.7884m/z	0.773833	968.788	115.704	94.4621	120.33	125.142	128.219	123.691	129.769	119.234	126.424	89.5258	84.3666	162.557	224.449	200.283		225.234	147.453	136.534
0.77_970.8134m/z	0.773833	970.813	197.446	300.362	206.721	165.376	186.955	211.229	208.892	161.412	195.749	100.557	71.109	131.444	213.226	207.173		207.291	412.769	387.145
0.77_972.8208m/z	0.773833	972.821	106.891	91.1625	113.151	80.6279	79.8527	87.4807	85.6332	72.9143	79.6193	81.0383	67.159	102.075	78.0385	69.8244		74.0512	52.0884	50.2215
0.77_973.7982m/z	0.773833	973.798	185.698	177.332	193.162	198.267	204.511	196.978	200.443	160.137	165.136	154.249	144.536	173.698	219.589	198.396		188.25	153.25	191.667
0.77_976.7851m/z	0.773833	976.785	166.329	163.221	148.673	152.214	161.354	155.091	153.123	147.669	155.359	103.304	95.0886	127.609	177.246	156.262		167.295	139.249	146.251
0.77_979.7808m/z	0.773833	979.781	133.121	132.787	121.945	140.245	108.34	140.647	120.017	123.765	124.216	108.465	105.71	161.324	178.846	159.246		161.545	90.8199	160.192
0.77_999.7985m/z	0.773833	999.798	173.197	175.154	156.951	159.732	173.593	202.195	170.262	164.493	169.251	79.8029	65.3808	129.33	247.794	223.62		264.323	355.971	344.263
0.79_1009.6704m/z	0.790983	1009.67	48.6125	53.9475	39.5183	57.1336	58.1393	61.3029	39.8728	42.3872	49.8689	19.353	23.5692	27.6971	25.2674	30.647		26.6393	2.33057	20.7776
0.79_1014.6967m/z	0.785283	1014.7	282.728	306.8	284.629	290.62	293.12	350.459	339.328	254.897	290.576	261.048	213.407	260.224	267.997	231.778	269.627	299.631	285.197	309.054
0.79_1019.6293n	0.785283	532.804	709.257	677.135	827.796	613.15	636.638	725.234	671.77	616.157	682.661	212.885	221.544	174.786	168.712	162.035	124.984	152.198	160.932	152.841
0.79_1022.7400m/z	0.785283	1022.74	149.027	110.954	139.999	145.817	160.419	157.64	123.932	136.951	138.786	227.071	163.26	214.347	263.54	202.462	265.173	253.311	253.163	258.564
0.79_1054.7949m/z	0.790983	1054.79	259.807	263.319	275.836	251.214	273.297	274.242	258.856	236.467	207.917	216.636	174.877	270.581	379.64	341.332		369.604	371.485	360.924
0.79_1083.6841n	0.790983	1082.68	193.413	213.632	186.719	218.058	226.321	230.435	237.404	237.417	241.752	112.952	99.0774	120.126	74.6527	87.6436		64.0258	47.3417	71.2849
0.79_1197.5480n	0.785283	621.763	325.504	333.789	366.326	364.359	305.63	287.767	342.01	300.6	311.88	291.419	248.978	228.781	224.371	235.051	234.965	219.69	220.252	220.289
0.79_1198.7488m/z	0.790983	1198.75	74.9113	62.2707	63.4129	70.8758	73.6175	69.246	60.4601	65.0546	77.5411	58.3835	31.9429	70.4638	74.1233	68.5882		66.1766	106.679	107.83
0.79_1281.5440n	0.785283	652.77	2154.9	2156.55	2082.53	2161.85	2132.58	2314.82	2217.54	2092.69	2241.09	734.513	723.167	573.905	613.258	612.874	568.319	644.063	584.521	631.293
0.79_1377.4848n	0.785283	689.75	339.039	323.304	338.403	328.271	309.091	312.808	350.352	296.656	317.485	219.808	225.182	185.935	207.361	187.637	164.461	182.314	167.254	185.983
0.79_158.9640m/z	0.785283	158.964	1820.76	1910.9	1827.39	1594.75	1747.6	2309.45	1619.92	1710.99	1901.88	3228.01	2619.53	3410.55	3689.56	3065.3	3629.9	3919.1	3563.96	3674.23
0.79_160.9735n	0.785283	161.981	213.099	206.178	216.362	289.023	189.339	91.7077	235.12	211.709	163.191	8.90294	9.69512		0.0160802	5.02903			1.47206
0.79_164.9551m/z	0.790983	164.955	665.077	631.469	681.516	687.874	689.994	674.77	686.599	652.083	645.11	64.8713	82.9212	59.4807	22.5413	26.1806		21.2646		11.5787
0.79_165.9523n	0.785283	207.986	292.415	289.751	314.187	391.213	301.099	155.804	320.705	306.094	238.043	19.2407	22.1976	8.27859	14.5796	21.5366	13.0721	11.251	6.20562	10.0136
0.79_169.0949m/z	0.785283	169.095	233.985	221.749	259.813	156.272	196.719	238.532	287.098	231.608	274.49	933.632	915.785	754.195	1178.17	803.414	1136.99	1167.89	1005.14	1181.35
0.79_174.9386m/z	0.785283	174.939	17.8244	50.8088	33.9035	11.0541	12.315	17.0591	38.5934	15.8791	17.3955	61.6305	46.7754	63.8654	84.466	58.4693	79.5244	69.6172	67.3558	75.7139
0.79_1779.5812n	0.785283	912.78	416.529	296.69	354.581	284.686	268.966	378.028	316.996	358.376	365.527	1177.74	859.036	1280.88	1349.65	1058.69	1235.28	1476.21	1343.89	1323.64
0.79_191.0770m/z	0.785283	191.077	873.43	799.36	1194.58	550.925	795.524	1170.89	689.46	569.514	706.883	8193.98	8137.81	6705.02	9605.01	7199.16	9404.06	9617.39	8482.02	9540.82
0.79_209.9238n	0.785283	232.913	5291.29	5187.2	5427.73	5031.06	5016.86	5727.04	5011.69	4957.84	5173.76	2548.16	2512.09	2146.52	2303.21	2273.39	2162.09	2248.63	2025.88	2229
0.79_216.9275m/z	0.790983	216.927	1948.8	1049.16	1482.31	2110.94	2211.44	1775.45	2113.44	2036.53	2007.49	15.762	24.4988	11.482	1.96187	1.72353		0.633102
0.79_226.8970m/z	0.785283	226.897	41.9097	36.9284	28.4311	127.052	99.4163	91.5633	112.387	86.7172	45.1156	223.796	334.947	128.315	87.1615	164.923	91.0932	72.9153	125.791	72.387
0.79_226.9516m/z	0.785283	226.952	4019.29	4256.27	4047.36	3526.57	3892.69	5188.49	3574.22	3771	4278.27	7908.92	6445.26	8465.49	9221.06	7595.11	8955.67	9785.52	8924.63	9180.6
0.79_232.9433m/z	0.790983	232.943	215.237	232.266	232.93	230.173	224.64	226.344	228.218	212.223	220.977	109.659	127.542	91.5054	43.0963	51.6949	3.56821	37.7457	16.8033	15.2587
0.79_241.0319m/z	0.785283	241.032	1.58329		2.84059	0.0516068	1.63332				2.80002	236.055	257.346	178.638	214.467	213.412	228.769	220.781	224.613	227.951
0.79_242.9259m/z	0.785283	242.926	204.548	252.227	290.321	153.054	163.67	226.098	172.176	185.483	226.364	342.998	271.742	389.529	498.568	352.098	485.872	441.984	396.06	444.007
0.79_248.1318m/z	0.785283	248.132	109.13	104.934	82.3775	105.261	90.4769	88.0135	102.227	104.419	104.639	133.603	128.639	137.76	120.111	156.712	119.92	114.367	98.2917	110.29
0.79_248.8886m/z	0.785283	248.889	190.485	223.219	277.621	150.865	157.761	150.916	174.59	164.419	184.369	118.339	111.023	92.0265	118.224	105.764	115.26	101.719	87.2045	112.372
0.79_251.1603m/z	0.785283	251.16	4027.49	4975.59	5286.71	4600.46	4595.96	3343.18	13632	8233.1	10580.9	103.96	93.9691	101.418	195.018	282.166	177.813	338.394	189.089	307.144
0.79_256.8962m/z	0.785283	256.896	56.3025	51.7466	46.4124	128.003	106.832	86.3999	119.153	75.694	64.758
0.79_257.9251n	0.785283	302.896	119.779	118.921	105.588	204.63	140.162	108.168	172.617	128.54	108.867	260.944	289.756	191.849	152.615	204.267	149.723	148.707	185.486	144.652
0.79_277.9080n	0.785283	300.897	3990.31	3867.36	4114.92	3704.99	3629.72	4366.39	3841.07	3871.15	3953.62	2963.39	2963.82	2533.12	2559.53	2666.84	2463.1	2597.97	2406.62	2463.61
0.79_285.9206n	0.790983	306.895	1583.13	1071.86	1341.17	1643.12	1697.53	1507.52	1643.12	1665.54	1643.78	292.828	305.655	286.623	362.767	384.761		367.525	422.441	390.881
0.79_288.0377n	0.785283	333.009	207.802	146.987	272.911	147.423	165.887	222.042	159.498	161.347	181.096	989.417	1052.42	685.151	1050.85	837.582	1063.35	1049.04	844.094	1056.69
0.79_294.8814m/z	0.785283	294.881	51.871	63.4838	64.7779	152.246	136.862	132.66	131.488	93.0463	68.5584	371.614	513.977	235.749	146.275	263.993	137.774	120.725	210.622	133.357
0.79_300.9317m/z	0.790983	300.932	104.507	127.908	107.617	112.87	97.9794	103.108	107.094	87.3585	89.2148	18.3908	10.7919	17.8339	7.30365	6.64998		5.45341	3.06918	3.03932
0.79_301.0760m/z	0.785283	301.076	1566.88	1108.28	962.737	1273.8	900.053	1026.13	1410.29	1140.94	1152.98	803.33	750.329	614.104	735.95	677.05	732.936	844.153	654.882	701.544
0.79_305.0021m/z	0.785283	305.002	258.496	207.092	187.626	25.1886	39.905	53.9477	40.2242	41.5242	44.3572	24.2899	39.9789	10.5054	8.92044	10.6621	10.038	7.54328	10.8029	11.2378
0.79_308.2184m/z	0.785283	308.218	93763.8	99248.5	81155.5	74313.9	69773.1	47851.2	96807	87414.6	82196.9	43.9537	44.5122	45.8592	19.7452	40.9746	30.5688	33.8451	18.4087	25.0738
0.79_308.3924m/z	0.785283	308.392	2131.62	2507.8	1720.53	1272.96	1174.64	537.588	2174	1749.67	1657.21
0.79_309.9028m/z	0.785283	309.903	15.4365	13.8152	14.821	22.4	13.5661	3.50012	14.9252	12.3068	10.86
0.79_315.8663n	0.785283	316.874	247.086	281.59	349.177	204.657	209.527	231.105	263.972	231.521	257.014	149.137	164.162	114.518	138.424	136.332	128.498	121.517	122.252	118.361
0.79_319.2252m/z	0.785283	319.225	696.622	316.152	207.948	359.785	470.19	448.725	634.588	844.71	757.693	12.3392	19.096	20.856	25.1003	7.20486	26.9878	32.1765	24.1671	31.6706
0.79_327.0514m/z	0.785283	327.051	312.137	316.887	403.255	172.884	229.583	420.944	224.097	197.711	254.002	2664.56	2311.92	2284.68	3577.15	2381.93	3609.39	3695	3047.17	3656.04
0.79_329.8859n	0.785283	374.857	7731.03	7493.81	7086.84	7819.5	7682.58	7715.77	7614.43	7553.11	7517.62	1595.73	1571.09	1366.7	1436.43	1408.95	1360.62	1438.75	1302.41	1394.71
0.79_330.1397n	0.785283	331.147	14701.8	7945.86	8651.59	14194.3	11258.3	6807.04	9960.5	20848	22017.5	9386.81	9460.71	8440.16	4263.03	9544.54	5424.35	4289.97	3529.5	4506.73
0.79_332.9245m/z	0.790983	332.924	27.831	38.2923	35.8251	22.0995	22.4296	25.7791	25.561	17.585	27.047	3.59006		11.8079	37.9112	27.4391	10.609	24.2476	44.7509	55.8157
0.79_336.8862m/z	0.790983	336.886	1624.51	668.945	1070.42	1751.26	1876.15	1417.98	1746.47	1721.95	1675.33	16.1185	26.465	7.25443
0.79_345.8942n	0.785283	368.883	1729.58	1654.51	1731.55	1605.11	1527.51	1912.82	1651.29	1720.81	1688.9	2450.7	2290.04	2181.77	2223.72	2216.33	2115.67	2325.62	2045.7	2204.1
0.79_353.1296m/z	0.785283	353.13	2181.4	1228.51	1457.58	2032.38	1901.08	1316.86	1141.01	2774.45	2978.21	4782.25	4761.01	4329.66	2184.95	4809.76	2749.43	2230.56	1830.52	2337.98
0.79_353.9097n	0.790983	374.884	1430.54	1298.75	1412.2	1535.69	1460.03	1488.33	1485.55	1313.79	1344.58	143.91	121.738	191.086	321.583	332.645		322.792	358.776	347.864
0.79_361.8732n	0.785283	384.862	408.349	391.95	379.648	487.873	445.39	413.582	478.111	434.767	402.608	496.745	662.978	325.537	259.497	365.143	229.202	215.275	293.73	223.321
0.79_362.9260m/z	0.785283	362.926	1147.95	1221.34	1100.88	950.035	1071.87	1533.85	971.409	1052.53	1227.15	1687.81	1233.59	1994.47	2226.67	1634.16	2171.01	2455.51	2149.82	2236.47
0.79_364.2686n	0.785283	365.276	23212.8	28960.8	18479.2	15433.5	16353.6	10696.4	23838.3	25299	26471.8	70.5571	31.0226	25.8276	51.8982	25.637	34.0724	42.6079	29.7034	33.5101
0.79_376.8564m/z	0.785283	376.856	134.688	118.06	125.499	205.298	176.773	155.778	161.845	151.265	139.081	47.2666	43.4367	31.547	30.4025	33.7662	24.7159	29.0842	16.6049	29.2095
0.79_380.2402m/z	0.785283	380.24	36.9947	77.3921	69.2014	30.9736	28.7565	13.505	38.3304	32.9466	34.9019
0.79_381.0022m/z	0.785283	381.002	0.055973				0.00975599		0.0432524			31.3395	37.3521	15.3791	19.167	13.9756	22.1541	11.5167	18.1509	13.97
0.79_395.0394m/z	0.785283	395.039	41.3632	43.5533	53.0829	14.3235	36.7861	73.1362	27.3673	22.9751	37.9654	314.5	273.997	287.751	445.997	279.889	445.379	490.561	385.827	468.68
0.79_400.9982m/z	0.785283	400.998	101.102	83.7839	128.667	72.1372	80.5055	102.167	95.1648	91.8415	85.3398	492.512	482.376	350.191	543.899	397.755	555.66	548.19	422.753	547.571
0.79_404.0017m/z	0.785283	404.002	12.4695	13.7065	18.19					2.694	4.8049	18.0082	13.5083	19.4582	28.6501	21.7167	31.535	31.3423	21.1216	25.1668
0.79_405.8791n	0.790983	426.854	1322.05	666.037	985.17	1403.51	1576.23	1266.88	1433.14	1374.09	1316.61	17.5707	12.6489	15.8833	13.206	16.7295		14.3619	18.9856	18.5994
0.79_413.8822n	0.785283	436.871	2125.81	1949.36	2126.61	1879.97	1833.06	2372.16	1988.69	2011.83	2036.09	3121.88	3082.54	2689	2726.08	2685.07	2596.9	2779.96	2603.69	2661.99
0.79_415.8779m/z	0.785283	415.878	20.4373	19.2971	21.186	20.5577	10.7505	9.2954	15.0023	15.6992	11.0767	58.171	67.8295	40.3695	38.5189	39.1531	39.4927	27.6481	35.8596	32.3353
0.79_421.9002n	0.790983	442.875	530.21	645.856	587.784	574.222	508.345	589.193	557.777	471.135	493.558	103.184	83.4396	179.847	366.293	345.469		353.101	423.239	368.559
0.79_430.9964m/z	0.785283	430.996	83.6631	68.3203	114.335	60.5299	79.0896	101.805	81.0771	57.4208	58.0243	26.4315	25.3223	3.25883		6.88474			0.139708
0.79_432.8453m/z	0.790983	432.845	130.184	170.386	139.719	128.975	115.508	141.6	127.914	115.195	121.234	49.0391	42.7766	59.6952	107.358	105.17		105.266	111.995	143.831
0.79_435.8677n	0.790983	456.842	1778.2	708.548	1149.79	1981.96	2210.5	1579.97	1977.25	1949.12	1890.17	94.7447	103.31	89.3077	121.051	107.658		105.385	105.284	126.074
0.79_436.8468m/z	0.790983	436.847	113.395	74.5701	105.176	120.51	135.578	117.617	129.16	112.178	106.429	73.4151	79.046	79.6919	100.405	90.6636		100.232	82.8193	87.7556
0.79_437.8162m/z	0.785283	437.816	72.3643	69.2952	82.3701	100.187	70.8451	40.25	83.8758	73.7092	59.1115	0.822606	9.59893	2.41555	1.49076	1.87745	2.3582	1.1406	2.27438	1.61031
0.79_441.3049m/z	0.785283	441.305	110.978	95.3084	91.7087	115.515	76.0164	107.533	105.137	77.6995	85.4852	114.128	95.6648	93.8396	116.385	86.3831	105.546	101.188	109.687	109.959
0.79_442.8433m/z	0.785283	442.843	3397.11	3260.43	3326.67	3273.09	3186.1	3577.5	3305.34	3162.64	3416.29	719.531	748.151	511.377	533.509	592.706	497.154	573.187	438.419	534.551
0.79_452.8460m/z	0.785283	452.846	164.718	170.244	187.551	207.963	190.626	219.168	202.295	216.589	181.465	113.642	109.812	88.663	123.546	96.4892	110.223	111.796	95.135	106.228
0.79_456.8137m/z	0.785283	456.814	189.644	181.564	183.558	250.736	213.748	209.173	229.464	177.54	187.386	110.802	107.857	77.5668	90.6148	101.227	91.3273	102.509	111.158	103.395
0.79_461.8435m/z	0.785283	461.843	193.115	157.819	241.769	140.252	136.243	165.694	149.613	149.188	165.653	23.8756	27.8551	19.2759	23.4967	22.532	26.1328	13.6252	18.284	20.8985
0.79_462.8251n	0.785283	504.859	1142.63	984.66	1025.87	951.274	936.187	1167.49	1025.92	1082.79	1062.05	2182.18	1876.6	2103.78	2194.66	1989.8	2089.54	2389.32	2029.38	2238.95
0.79_464.8219m/z	0.785283	464.822	686.15	567.352	642.811	725.406	691.915	685.806	554.941	615.236	662.143	80.783	83.0177	65.2266	52.6909	62.7108	47.6065	57.5113	59.1323	58.5786
0.79_467.8358m/z	0.790983	467.836	85.0907	58.6841	72.7243	91.432	93.9896	81.8854	84.4122	85.1362	79.2498	27.1974	38.1705	16.5318	4.47222	4.29015		7.8943	18.0725	23.4192
0.79_470.2711m/z	0.785283	470.271	57223.3	56650	20501.8	76438.6	46627.6	18997.2	63920.7	83057.6	83544.9	199.215	197.055	260.113	78.7418	223.11	103.723	83.0497	75.7763	96.452
0.79_470.8331n	0.785283	983.7	438.921	341.15	406.082	507.619	476.848	484.295	394.574	440.576	408.405	349.782	316.711	274.061	313.345	297.414	303.424	305.965	297.592	294.509
0.79_472.0792n	0.785283	473.087	307.358	241.757	208.566	218.572	210.622	168.419	250.05	270.123	295.548	497.409	537.2	373.971	172.302	457.368	249.755	175.034	137.548	205.385
0.79_474.9385m/z	0.785283	474.938	464.272	363.497	536.61	135.574	110.038	116.969	186.03	111.618	111.522	167.999	181.853	96.2772	150.564	134.402	162.441	145.731	109.391	148.616
0.79_479.8318n	0.790983	478.825	1635.48	740.911	1083.8	1698.8	1906.15	1442.04	1696.3	1806.85	1721.1	401.177	505.316	201.461	143.706	161.334		165.572	207.333	142.915
0.79_482.9622m/z	0.790983	482.962	43.2952	21.1782	61.9736	10.0557	25.1596	10.2793	16.2892	9.106	41.4872	0.432394	0.414434	0.119263	4.07803	3.88927		5.88469		5.81406
0.79_498.8154m/z	0.785283	498.815	325.388	318.759	279.534	311.424	309.277	293.936	323.183	254.014	292.229	228.113	332.6	153.429	141.998	193.825	137.137	100.764	179.059	112.78
0.79_498.8326m/z	0.790983	498.833	67.9241	71.384	74.8903	63.7591	63.8617	70.0834	68.2265	66.452	63.7733	28.3033	35.9347	15.6175	1.49245	3.27167		0.540623	10.5393	0.277225
0.79_501.7994m/z	0.785283	501.799	130.112	135.881	128.778	137.024	122.235	124.969	125.948	109.449	108.226	32.4911	36.2147	29.9696	32.7177	28.8991	34.3667	29.3729	21.1358	27.9637
0.79_506.8144m/z	0.790983	506.814	121.85	139.515	112.79	131.538	138.19	152.661	131.964	127.368	134.594	216.472	190.633	200.109	145.881	154.005		147.886	71.2215	72.0717
0.79_510.3293m/z	0.785283	510.329	32.0603	35.5086	35.1226	17.3932	12.6794	7.39097	33.8531	37.7905	37.5909
0.79_510.8731m/z	0.790983	510.873	267.317	354.348	315.462	292.242	242.697	288.766	251.147	200.762	217.636	109.753	89.9641	175.843	433.33	410.208		429.92	540.903	477.368
0.79_513.8601n	0.790983	494.842	573.13	404.086	524.591	639.099	645.731	605.25	620.588	561.554	564.948	76.8406	66.3594	103.533	135.802	127.251		117.054	182.851	133.404
0.79_516.7963m/z	0.785283	516.796	1863.31	1746.28	1603.97	1819.37	1779.37	1861.79	1776.07	1753.95	1886.27	161.169	174.362	109.726	116.674	139.487	108.686	114.905	112.039	112.019
0.79_526.3223n	0.785283	527.33	13267.7	13596.1	4021.01	12881.4	8595.58	3415.71	12034.9	16331	18587.6	0.0107643	0.101122	0.155317		0.0258046	0.0159897	1.7851e-05	0.00229892	0.239542
0.79_535.7868m/z	0.785283	535.787	207.863	199.928	205.232	197.453	172.933	188.389	201.747	166.435	166.002	35.4709	42.0105	32.6506	30.1282	26.5769	28.3348	24.792	27.6183	30.8591
0.79_536.9710m/z	0.785283	536.971	75.8731	50.6425	82.5327	32.9735	44.3808	75.7901	60.1399	49.2064	54.2763	478.262	421.4	361.768	550.283	399.011	549.414	582.296	467.331	574.354
0.79_538.7864m/z	0.790983	538.786	410.168	238.17	301.788	411.3	449.539	346.622	394.755	468.885	455.801	598.571	666.917	370.607	114.211	132.312		113.222	85.2259	73.021
0.79_542.9246m/z	0.785283	542.925	208.071	185.095	236.839	122.01	122.146	141.569	150.787	120.665	128.138	198.498	231.785	134.597	179.087	160.62	180.988	167.661	143.814	177.848
0.79_547.8012m/z	0.785283	547.801	166.384	131.688	196.754	134.844	121.767	122.729	160.888	153.598	164.068	79.8399	85.9963	64.5675	78.217	78.4165	74.6193	76.5743	73.4364	75.7763
0.79_549.8565n	0.785283	572.846	1165.32	1078.6	1173.98	1068.51	1097.6	1220.98	1120.38	1224.73	1185.37	2977.37	2729.18	2763.22	2914.39	2672.19	2740.83	3112.33	2770.45	2935.47
0.79_552.7977m/z	0.790983	552.798	170.53	178.282	165.927	184.875	182.851	194.613	180.713	160.61	182.357	96.4098	113.633	86.2227	108.828	96.6433		97.8252	110.256	102.479
0.79_555.8254n	0.790983	576.8	1682.98	630.918	1024.27	1896.34	2138.46	1529.72	1897.21	1913.84	1839.26	113.885	112.327	96.1381	52.4125	60.583		45.6298	49.1664	53.5861
0.79_562.8016m/z	0.785283	562.802	1504.62	1546.71	1428.24	1601.99	1582.54	1497.07	1555.58	1500.83	1469.5	360.016	336.769	300.085	370.886	316.757	359.924	354.595	323.503	338.983
0.79_563.8153m/z	0.785283	563.815	193.898	223.918	237.753	159.154	173.205	210.756	213.11	173.782	191.172	64.033	65.1904	33.617	47.0531	39.6077	36.2488	55.666	34.9173	43.1634
0.79_566.8281m/z	0.790983	566.828	98.8285	86.8703	83.691	125.645	128.456	119.546	128.159	133.625	142.315	90.1539	95.3972	82.256	39.3034	35.6827		25.6884	32.1451	15.8907
0.79_570.0568n	0.785283	615.028	233.923	187.76	157.171	185.623	173.561	139.228	200.445	220.314	214.919	65.7367	86.7549	57.7134	16.4335	63.6723	39.4972	28.8914	12.0676	35.0146
0.79_570.2744m/z	0.785283	570.274	250.85	294.128	256.913	267.859	264.411	280.399	277.139	238.042	258.113	1407.73	1381.77	1108.98	1218.4	1199.79	1120.83	1112.37	1042.81	1162.72
0.79_577.8056n	0.785283	578.813	3364.74	3209.69	3056.72	3060.02	3175.3	3617.67	3251.97	3143.56	3147.35	1873.25	1803.65	1478.67	1644.55	1581.52	1494.83	1713.93	1510.75	1618.34
0.79_578.7950m/z	0.790983	578.795	174.793	157.908	171.992	185.903	179.271	157.876	193.193	174.788	160.957	36.9884	37.5518	49.1433	34.4349	71.3767		80.8534	1.71845	80.4047
0.79_578.8642m/z	0.790983	578.864	153.276	236.786	186.997	150.946	155.261	158.481	152.12	115.649	136.659	117.337	100.846	185.595	491.316	470.768		478.448	629.168	570.437
0.79_581.8452n	0.790983	562.827	531.287	477.647	533.585	567.514	549.443	569.386	547.66	470.478	490.958	122.721	137.656	92.5932	47.0082	47.7464		40.5729	49.7229	53.4628
0.79_582.5130m/z	0.785283	582.513	194.756	197.067	191.967	140.345	119.628	132.333	133.594	175.053	198.921	231.51	187.12	223.617	194.933	241.999	171.92	163.323	159.311	166.828
0.79_584.8107m/z	0.790983	584.811	465.524	468.659	443.342	474.953	435.589	483.712	476.623	406.143	436.876	174.738	180.599	185.983	105.447	119.393		105.453	79.0689	71.2389
0.79_586.2754m/z	0.785283	586.275	75.9357	72.4411	78.1776	42.6193	52.8895	55.9203	53.6199	60.9761	60.3099	552.011	528.994	439.649	474.431	466.483	457.032	455.718	449.131	465.896
0.79_588.8173m/z	0.790983	588.817	586.811	856.785	706.013	1056.07	390.238	365.637	932.066	689.605	474.877	308.623	263.75	421.213	398.692	749.925	2.34819	991.72	1088.52	1405.92
0.79_600.2845m/z	0.785283	600.284	4319.82	3410.13	2261.92	5018.31	4686.87	5146.91	3809.4	5973.35	5755.06	78119.6	77918.6	64101.3	70099.5	68610.8	68215.2	67595.8	67464.8	69562.8
0.79_600.5270m/z	0.785283	600.527										561.203	523.099	238.551	344.59	311.409	244.04	276.029	293.413	293.816
0.79_604.9575m/z	0.785283	604.958	58.6124	43.2482	80.1913	21.5243	45.9796	79.7264	42.8946	40.6981	41.5298	506.63	457.57	381.508	589.659	394.351	596.55	610.877	489.407	599.612
0.79_618.8294m/z	0.785283	618.829	273.83	227.767	232.028	261.142	239.385	212.942	244.654	225.144	224.144	446.375	412.65	376.911	412.565	387.797	395.649	391.011	354.444	366.81
0.79_620.8522m/z	0.790983	620.852	93.3502	84.2332	81.003	74.2831	128.86	148.806	90.7107	97.15	104.659	43.5995	50.6588	49.0006	29.2993	22.3433		25.5567	32.8505	23.1681
0.79_630.7902m/z	0.785283	630.79	494.826	536.93	502.821	550.153	528.168	484.935	549.616	486.623	457.424	384.745	336.99	335.051	407.783	359.065	387.137	420.622	343.215	402.854
0.79_632.3217m/z	0.785283	632.322	76.8158	110.286	70.2441	89.7598	51.4428	40.7038	98.9105	113.254	116.315	31.5197	14.2329	18.5138	28.4163	21.986	23.013	18.0917	15.2327	16.0277
0.79_634.8036m/z	0.785283	634.804	298.516	337.374	301.794	451.531	415.68	402.778	403.115	455.325	449.2	226.216	340.543	167.589	88.2185	211.196	118.357	63.0798	158.563	78.5839
0.79_636.7807m/z	0.790983	636.781	892.119	530.176	695.466	923.666	937.486	839.553	886.499	873.654	874.378	102.407	80.7974	99.7729	112.268	134.071		140.736	142.321	110.894
0.79_640.8320m/z	0.785283	640.832	530.268	419.889	430.8	374.846	342.237	492.477	418.32	469.271	470.856	1772.43	1400.35	1850.58	1917.33	1656.37	1836.28	2141.7	1862.46	1981.98
0.79_642.3061m/z	0.785283	642.306	42.3554	34.7648	59.782	40.0855	26.3197	27.8285	17.6703	31.0004	25.8281	162.292	173.454	141.054	113.671	177.397	110.389	126.465	126.733	115.366
0.79_645.7968m/z	0.790983	645.797	83.4338	78.1029	86.1892	87.7954	100.918	93.5881	97.6599	95.2612	92.0539	30.4897	35.5278	32.3305	16.8889	20.2144		16.4926	21.517	21.6631
0.79_646.8521m/z	0.790983	646.852	125.862	155.502	144.495	107.054	126.143	118.413	112.996	98.1193	112.7	142.236	119.559	210.13	491.934	440.294	3.18274	475.556	689.94	593.871
0.79_652.7982m/z	0.790983	652.798	518.547	482.827	491.272	571.431	512.988	542.353	561.613	480.348	508.787	182.898	168.101	203.028	140.982	145.119		128.709	72.848	82.5051
0.79_658.7311m/z	0.785283	658.731	1575.3	1536.27	1347.52	1532.44	1467.56	1554.24	1581.73	1445.05	1429.69	777.201	802.969	703.547	787.286	677.825	690.21	751.479	727.973	751.976
0.79_663.7992n	0.785283	646.796	1972.88	1825.59	1833.65	1702.68	1632.75	1970.27	1803.05	1792.79	1754.25	1755.49	1658.41	1493.78	1555.26	1528.02	1477.32	1656.82	1418.05	1579.74
0.79_669.2852m/z	0.785283	669.285	80.7126	47.2152	78.0441	56.7453	58.5244	59.8959	37.7588	55.4084	66.0378	58.2032	56.7376	63.1304	65.433	60.8005	69.7709	44.0781	56.8584	55.2358
0.79_674.7703m/z	0.790983	674.77	432.795	283.096	308.758	472.64	519.537	416.566	471.379	518.957	518.284	470.881	459.098	334.839	101.275	124.059		84.4727	56.7905	59.0872
0.79_692.7354m/z	0.785283	692.735	313.367	327.818	337.218	444.04	417.673	389.085	396.006	344.403	375.139	342.016	315.69	278.692	313.915	317.238	322.587	287.151	290.261	305.551
0.79_697.3266n	0.785283	720.316	162.603	183.851	162.286	104.056	100.132	91.9636	129.088	138.204	114.626	214.318	234.638	212.288	200.584	254.253	198.358	181.7	153.744	212.598
0.79_704.7398m/z	0.785283	704.74	1524.19	1516.55	1360.99	1653.31	1589.92	1519.77	1658.27	1489.78	1416.64	438.54	444.064	421.491	407.506	406.912	364.721	417.809	413.697	379.177
0.79_708.8202m/z	0.785283	708.82	487.95	427.902	474.871	373.819	342.468	491.999	402.445	446.455	465.999	1569.35	1213.39	1691.93	1772.13	1454.33	1659.96	1992.25	1740.25	1807.45
0.79_714.8394m/z	0.790983	714.839	65.6555	81.671	86.6324	70.0024	61.968	55.2449	62.8789	58.6887	58.5308	106.373	88.4842	172.925	418.777	364.603		417.023	636.273	577.83
0.79_716.8428m/z	0.790983	716.843	46.6503	36.9422	49.6566	53.3503	47.9103	32.9118	40.6546	31.1743	30.7702	61.9007	57.5441	90.6974	121.488	124.199		126.391	144.926	118.278
0.79_731.7604m/z	0.785283	731.76	223.274	250.701	256.293	219.151	229.926	264.108	257.827	234.048	220.539	244.924	234.713	238.39	254.557	218.229	246.029	239.174	241.513	236.211
0.79_744.3294m/z	0.785283	744.329	19.0182	22.5792	34.0712	23.8691	25.5745	20.8268	26.8966	20.7951	9.01483	398.93	376.591	358.192	301.583	409.532	313.658	264.124	259.631	292.101
0.79_750.3231m/z	0.785283	750.323	37.9995	21.9292	33.5777	20.3734	9.50439	19.9499	22.6634	7.05237	27.2959	75.5234	73.873	60.0903	69.7308	67.9234	55.7641	65.6137	59.91	60.086
0.79_754.2936m/z	0.785283	754.294	3.04169	5.09567	8.70189	8.30066	0.681581	5.66553	9.00301		8.12893	33.6601	33.4496	26.9201	32.7198	25.7174	33.808	41.0419	19.4477	25.8427
0.79_754.8030m/z	0.785283	754.803	209.457	253.456	233.566	318.144	253.294	199.695	298.094	304.035	289.398	484.618	473.871	426.919	442.013	427.593	411.14	387.368	361.942	416.815
0.79_756.9678m/z	0.785283	756.968	43.1524	40.1144	17.0374	28.6616	26.8869	11.037	37.943	31.1164	37.4852	3.07269	4.4353	0.350894	4.16944	3.70502	11.9815	2.2556	0.0988362	6.79493
0.79_762.3393m/z	0.785283	762.339	54.621	48.2961	46.2981	49.6594	48.8804	60.6165	54.3614	53.689	56.8804	618.969	612.393	545.811	552.256	599.771	483.274	598.836	493.338	533.225
0.79_766.2823m/z	0.785283	766.282	42.1468	35.9548	45.2653	39.5367	26.6537	32.1365	34.3074	33.61	34.8343	57.5467	52.8048	59.1424	62.5015	54.2024	56.6188	46.8005	49.0074	59.7658
0.79_771.7163n	0.785283	772.724	2056.11	2127.69	1954.19	2313.61	2229.54	2373.7	2256.5	2085.05	2158.83	1286.57	1229.52	1111.27	1139.05	1110.6	1036.64	1100.11	1133.78	1106.01
0.79_773.7759m/z	0.790983	773.776	84.5541	82.661	75.4897	101.529	99.2764	94.9677	90.2029	97.9953	100.39	96.2589	66.9304	86.2878	47.6257	56.9343		50.5711	45.6252	52.9904
0.79_774.8232m/z	0.790983	774.823	129.069	121.544	127.971	99.088	109.155	94.0128	106.956	87.704	98.6967	139.263	153.617	146.007	132.542	129.178		140.642	160.584	172.037
0.79_776.8059m/z	0.785283	776.806	420.209	369.689	357.617	366.768	362.579	434.417	401.634	412.985	427.485	1307.74	981.808	1510.18	1540.84	1244.27	1446.8	1779.7	1538.77	1624.77
0.79_781.7658m/z	0.790983	781.766	101.14	96.0247	94.4524	113.689	102.107	112.488	118.539	101.905	112.866	50.8809	50.2273	54.5007	46.921	39.7673		36.0319	30.8133	37.1414
0.79_782.8285m/z	0.790983	782.828	140.398	128.533	142.614	159.24	152.05	120.2	139.87	128.209	134.494	114.27	100.987	149.674	371.646	298.714		353.053	590.693	523.86
0.79_791.3260m/z	0.790983	791.326	15.2644	5.42817		16.9539	21.1018	15.8715	18.7366	10.9903	11.7061	11.0103	2.51802	13.3957	18.7074	16.5828		20.1069	22.0463	13.1034
0.79_805.6940m/z	0.785283	805.694	325.72	323.07	242.314	323.933	289.383	290.071	351.873	269.366	274.099	227.362	214.103	180.559	227.617	201.945	215.139	195.039	159.973	209.474
0.79_811.2786m/z	0.785283	811.279	70.4829	73.422	82.3466	35.4485	33.301	46.2597	41.5167	42.0516	48.6775	96.0004	85.5136	76.961	101.994	72.7841	94.2558	115.36	101.058	94.3781
0.79_816.7149m/z	0.790983	816.715	292.829	177.162	198.793	322.478	346.435	254.471	312.268	352.035	341.509	300.125	326.254	175.503	14.5537	49.6952		33.8658	60.0209	60.9453
0.79_817.7259n	0.785283	862.697	2772.64	2623.91	2264.28	2665.82	2575.7	2269.88	2844.74	2467.18	2402.32	932.172	948.821	773.326	890.633	831.77	789.592	815.17	820.093	822.966
0.79_839.6867m/z	0.785283	839.687	276.452	265.555	270.366	254.917	241.483	273.814	287.631	248.67	249.721	238.232	224.696	206.819	241.232	215.225	216.652	225.694	208.608	207.724
0.79_841.7537m/z	0.790983	841.754	81.0131	65.2475	75.0446	95.2026	94.8509	80.8201	94.8544	93.1374	99.9976	84.5107	64.9716	94.0969	51.5387	57.6263		54.3135	39.3252	51.5539
0.79_844.7931m/z	0.785283	844.793	324.164	303.132	309.291	265.715	274.829	381.523	273.269	306.482	361.066	1060.2	768.764	1229.63	1280.19	1004	1196.74	1484.55	1316.6	1326.88
0.79_847.7127m/z	0.785283	847.713	260.518	249.526	274.912	292.803	284.359	300.85	283.863	264.344	282.128	274.775	228.025	282.608	290.542	252.475	271.558	294.114	273.814	276.441
0.79_856.7648m/z	0.790983	856.765	148.182	147.193	154.219	160.226	161.24	155.885	174.547	153.872	153.958	98.4492	92.417	136.238	180.559	154.025		167.201	143.852	152.455
0.79_873.6843m/z	0.785283	873.684	237.749	261.327	246.537	274.31	252.258	260.34	289.866	275.459	244.738	190.368	181.972	160.922	196.986	171.773	171.227	152.478	161.725	174.58
0.79_911.6872m/z	0.790983	911.687	53.2743	44.0143	43.0003	69.8026	54.8014	64.5028	53.6895	47.5627	54.9278	19.7885	24.3121	22.1372	10.999	11.992		15.8863	0.308771	14.9951
0.79_936.6621m/z	0.785283	936.662	562.143	523.973	457.912	582.457	588.996	538.42	572.283	524.738	528.351	346.954	303.811	292.718	343.126	296.161	297.784	360.898	344.737	357.213
0.79_946.7100m/z	0.785283	946.71	509.64	596.575	461.809	625.265	570.257	573.143	605.514	485.188	520.483	344.302	308.909	360.881	388.085	326.13	372.59	425.879	390.02	393.713
0.79_950.6635m/z	0.790983	950.664	165.091	156.038	157.801	158.808	163.591	154.261	184.28	163.352	153.899	71.7064	71.3173	58.0768	81.1153	81.8824		91.6659	62.4334	128.545
0.79_952.6774m/z	0.790983	952.677	150.469	144.405	131.115	157.812	164.917	147.643	153.98	173.117	169.322	159.749	145.879	118.633	38.0226	45.872		40.9694	50.5052	49.7504
0.79_994.7930m/z	0.790983	994.793	106.146	95.0253	100.42	79.7189	93.0579	91.0598	100.873	84.754	83.543	72.0533	78.2196	86.5333	113.318	109.612		104.286	125.971	105.95
0.80_1006.5887m/z	0.802433	1006.59	278.843	287.676	233.52	283.859	299.509	302.963	330.8	262.169	273.978	417.266	371.984	354.911	418.648	348.136	403.81	389.698	356.957	393.834
0.80_1018.6171m/z	0.802433	1018.62	553.855	495.839	389.258	561.715	558.187	468.387	560.086	517.489	451.103	143.797	129.405	125.876	134.183	123.294	110.353	131.1	120.118	126.956
0.80_1057.5956n	0.802433	540.796	1113.67	1118.15	1016.45	1185.04	1133.34	1057.79	1170.61	1063.69	987.786	766.584	730.736	657.628	764.095	676.36	714.524	743.552	713.687	729.33
0.80_1081.5784m/z	0.802433	1081.58	184.893	165.675	134.668	183.502	166.804	153.661	158.638	154.528	153.723	102.164	85.9507	80.6546	107.759	74.1138	81.6743	102.151	88.3736	90.2938
0.80_1100.5663m/z	0.802433	1100.57	207.959	179.534	194.773	169.116	193.522	215.79	200.687	183.637	164.792	114.621	134.939	111.233	130.248	102.615	121.385	104.211	126.725	121.849
0.80_1108.5898m/z	0.802433	1108.59	422.769	359.038	318.329	436.044	431.253	338.023	423.726	388.002	347.434	166.93	182.077	137.824	151.012	149.307	142.384	160.38	157.865	147.76
0.80_1124.6096m/z	0.802433	1124.61	449.612	401.38	234.926	377.539	402.585	278.122	472.829	412.15	307.287	156.532	137.277	105.924	132.403	126.494	100.968	140.609	141.009	136.663
0.80_1127.4624n	0.802433	564.738	1160.74	1134.31	1177.53	1284.8	1208.19	1317.19	1180.79	1056.12	1146.4	1183.89	1045.83	1030.15	1083.59	988.193	998.819	1125.22	1084.26	1096.92
0.80_1130.5709m/z	0.802433	1130.57	346.868	299.373	252.35	361.41	349.547	337.163	348.5	356.991	314.284	199.276	198.444	184.807	199.296	181.831	203.66	215.54	192.144	204.479
0.80_1138.5666m/z	0.802433	1138.57	186.943	227.432	161.545	161.652	155.631	164.519	240.763	147.25	141.793	186.331	177.41	159.494	185.049	154.394	150.999	157.873	151.3	182.687
0.80_1160.5712m/z	0.802433	1160.57	267.099	264.281	229.205	285.76	244.691	266.509	271.644	250.858	230.532	186.686	176.756	166.493	148.326	144.06	187.463	167.559	174.001	163.253
0.80_1393.4859n	0.802433	472.83	949.247	974.972	836.624	933.51	907.543	775.279	1027.35	872.81	829.151	419.137	447.299	333.275	400.194	394.518	374.757	335.275	351.62	360.972
0.80_141.9401n	0.802433	164.929	48343.6	50852.9	40568	50886.3	50441.4	51583	52672.2	44342.3	43152.8	3066.14	3300.86	2463.34	2477.96	2601.63	2256.61	2281.08	2426.27	2283.54
0.80_1583.4001n	0.802433	814.689	476.022	628.305	478.315	498.504	504.715	537.007	686.451	484.899	466.474	807.428	803.78	718.237	777.618	710.203	667.695	739.015	750.706	720.152
0.80_1811.3192n	0.802433	928.649	3575.72	2743.09	1776.53	3375.61	3319.44	2384.33	3287.81	3330.45	2567.32	483.708	421.694	371.792	356.255	309.28	220.471	365.749	407.059	373.474
0.80_229.9580n	0.802433	230.965	81.9902	185.902	147.5	274.569	231.067	182.555	374.445	255.393	193.037	9.86092	10.6615	6.06753	5.1106	6.2237	3.26198	0.682226	5.62146	3.99139
0.80_249.0359m/z	0.802433	249.036	3.48508	0.173986	7.52507	1.77582	4.42639	10.4659	1.33704	2.82994	2.44151	177.423	184.128	144.807	193.934	149.249	174.42	185.161	173.375	185.692
0.80_261.8994n	0.802433	284.889	14966.7	14202.6	12428.1	15624.8	15692.2	14140.5	14620.9	14063.5	13347.6	196.206	226.798	146.689	155.042	167.892	136.663	134.881	135.578	129.314
0.80_263.0133m/z	0.802433	263.013	340.077	341.001	445.941	170.824	165.644	117.534	241.055	241.989	252.487	812.401	877.101	648.563	756.979	736.272	840.251	763.409	808.971	852.3
0.80_283.9888n	0.802433	306.978	525.441	495.841	653.747	262.508	249.867	184.668	380.611	383.903	359.87	1659.49	1696.45	1307.41	1665.14	1490.81	1805.99	1690.55	1708.98	1817.31
0.80_286.8929m/z	0.802433	286.893	120.605	107.367	103.026	130.384	123.981	108.159	127.727	131.64	115.928	30.1012	23.1795	22.8275	16.6919	20.5316	19.4176	27.1475	23.6629	19.7361
0.80_288.8607m/z	0.802433	288.861	1064.06	954.858	853.842	1094.24	1016.32	991.185	1023.02	816.097	841.566	8.04209	12.3154	1.14586	1.76927	2.64384	0.648826	1.32721	1.33491	0.649633
0.80_292.8718m/z	0.802433	292.872	231.809	263.136	245.382	276.465	257.074	287.177	274.63	235.788	235.817	182.454	176.534	142.664	157.195	142.45	136.056	148.927	135.487	142.975
0.80_306.8696m/z	0.802433	306.87	4891.04	4493.94	4079.92	4803.14	4662.97	4617.67	4737.4	4613.18	4583.94	887.763	948.04	612.296	628.666	746.839	628.254	675.575	529.213	664.484
0.80_311.8755n	0.802433	334.865	2700.01	2476.42	2422.78	2607.05	2577.17	2505.47	2559.42	2327.9	2199.03	370.348	334.887	323.652	357.714	322.393	305.584	331.054	310.003	338.579
0.80_314.8557m/z	0.802433	314.856	81.0151	95.3945	112.161	76.3719	82.7582	102.636	91.873	70.4098	92.7712	23.1271	28.1856	17.5286	21.9118	18.872	14.3878	13.3074	11.5525	15.5838
0.80_320.8662m/z	0.802433	320.866	435.171	412.606	367.792	510.943	502.686	489.765	420.598	366.962	372.385	11.0862	14.3069	9.18634	8.74993	8.93293	6.86426	7.26385	9.94993	7.12623
0.80_343.8428n	0.802433	344.85	1354.3	1278.93	1263.16	1417.61	1395.54	1435.35	1289.94	1167.87	1219.63	419.646	393.714	343.713	380.977	359.953	342.832	374.206	351.05	368.759
0.80_347.9981m/z	0.802433	347.998	613.315	577.708	782.861	289.194	272.695	164.409	410.007	401.201	432.581	5.42825	7.24644	10.7019	16.0928	13.3911	16.7958	15.6066	12.5395	14.9978
0.80_353.8893m/z	0.802433	353.889	19.7204	28.7344	36.3667	4.84569	14.2777	16.375	27.5368	11.0551	14.16	43.5512	35.7989	37.9646	49.0123	37.3972	43.06	45.4759	38.6231	45.2602
0.80_359.8758n	0.802433	404.847	12108.6	10847.2	8538.49	12570.2	12466.4	9847.16	11825.2	11888.2	10528.4	518.682	518.214	423.847	467.072	431.549	431.784	416.691	413.902	428.292
0.80_364.8287m/z	0.802433	364.829	2129.43	2023.75	1903.17	2154.99	2133.41	2210.1	1996.82	1885.9	1989.67	230.889	246.722	175.929	211.196	197.287	194.595	163.783	151.495	198.035
0.80_371.8983n	0.802433	354.895	105.952	175.464	144.969	259.756	245.685	179.564	292.952	249.653	197.102	256.49	200.41	250.822	270.91	219.337	262.419	285.432	260.391	256.917
0.80_398.8393m/z	0.802433	398.839	363.455	373.371	333.142	395.498	365.294	266.891	400.774	332.845	299.904	33.227	43.6276	20.4733	26.1304	32.1403	26.3772	24.8371	26.8978	26.8656
0.80_409.8481n	0.802433	410.855	1015.45	1184.22	1177.31	1133.51	1127.37	1327.23	1144.21	955.748	1114.59	1341.95	1285.42	1240.83	1322.75	1236.71	1157.39	1335.88	1286.18	1302.91
0.80_416.8088m/z	0.802433	416.809	171.122	198.008	246.082	118.261	126.16	178.02	172.116	102.872	158.378	338.73	380.791	271.845	338.24	314.305	300.009	292.673	269.622	323.213
0.80_418.8047m/z	0.802433	418.805	246.422	227.44	293.254	199.08	203.666	191.869	241.288	179.701	191.452	308.286	328.319	225.991	281.893	263.586	233.431	234.804	222.861	252.142
0.80_422.8833m/z	0.802433	422.883	171.008	165.488	237.746	187.919	178.379	173.791	217.658	132.409	137.336	935.926	867.754	869.46	1052.4	889.109	1015.12	1025.07	993.791	1040.12
0.80_426.8291m/z	0.802433	426.829	5072.4	4665.47	3971.31	5145.43	5046.08	4592.08	4931.44	4842.56	4662.04	813.759	846.043	633.937	826.245	716.89	812.874	823.848	723.471	829.143
0.80_428.8363m/z	0.802433	428.836	159.471	198.765	161.981	187.314	184.575	177.306	207.336	173.067	188.044	143.72	152.397	113.476	127.533	134.422	123.541	122.302	106.268	125.84
0.80_434.8141m/z	0.802433	434.814	230.703	253.306	286.834	262.329	256.709	315.217	250.498	205.901	250.715	22.6734	31.3707	10.9025	9.82623	12.9126	11.1884	16.9396	15.514	15.1331
0.80_436.8166m/z	0.802433	436.817	224.714	202.431	138.53	279.472	236.357	192.482	311.432	208.977	175.221	78.393	136.804	59.5293	66.7131	77.559	83.136	53.8185	66.1835	62.8944
0.80_442.9635m/z	0.802433	442.963										153.562	131.286	109.981	159.987	110.716	166.354	157.415	146.269	165.203
0.80_445.9749m/z	0.802433	445.975	182.209	206.205	183.063	73.9254	71.2254	49.8045	126.586	117.237	111.619	24.1962	42.1131	4.44618	11.0977	25.3442	19.7597	15.6579	12.4738	4.63916
0.80_447.8029n	0.802433	448.81	1878.75	1891.58	1684.35	1871.84	1777.28	1860.96	1912.79	1649.95	1742.94	157.769	176.009	120.773	109.819	127.655	103.089	107.148	104.521	106.785
0.80_453.8148n	0.802433	476.804	1299.16	1192.83	1096.89	1217.76	1164.63	1139.99	1264.84	1031.84	1061.51	470.78	470.202	356.692	385.275	361.54	307.855	401.98	363.947	392.889
0.80_468.8148m/z	0.802433	468.815	83.8491	99.3473	132.435	97.9792	105.679	115.173	107.998	61.4631	94.6033	655.186	644.553	566.548	622.694	589.958	551.276	594.529	566.887	600.207
0.80_474.7824m/z	0.802433	474.782	71.4286	67.3513	77.8637	23.3231	33.2794	41.8771	48.1042	16.6522	35.0529	139.973	153.338	110.156	130.121	107.974	126.035	109.817	96.9654	120.45
0.80_494.8157m/z	0.802433	494.816	2716.05	2554.48	2299.82	2829.47	2720.18	2619.6	2749.81	2695.17	2581.43	362.593	371.792	285.325	378.354	325.101	353.143	382.989	322.009	362.79
0.80_500.9045m/z	0.802433	500.905	122.08	138.496	193.108	224.513	304.296	234.061	274.891	210.449	240.277	185.793	196.24	179.23	223.401	168.43	209.417	234.195	204.368	238.588
0.80_523.7981n	0.802433	524.805	9467.79	8571.29	6660.99	9894.11	9684.91	7989.62	9485.88	9228.9	8259.75	628.877	580.497	543.387	579.476	557.021	523.022	540.373	575.198	547.866
0.80_526.7800m/z	0.802433	526.78	176.16	271.82	168.387	165.583	168.306	147.871	266.418	151.992	153.901	568.491	548.415	473.503	511.051	481.002	459.05	493.655	470.698	498.907
0.80_528.7733m/z	0.802433	528.773	299.158	298.799	253.481	283.456	272.925	225.137	300.768	252.461	257.242	721.393	693.941	575.766	648.796	602.596	605.278	600.618	578.755	623.981
0.80_537.3366m/z	0.802433	537.337	28.0656	42.1738	53.7068	23.5051	10.7607	14.8023	31.8281	23.5858	25.7029				2.92354
0.80_537.8370n	0.802433	502.823	3610.55	3419.07	2614.34	3755.36	3685.94	2924.34	3760.54	3508.86	3089.72	228.961	255.552	170.264	191.008	177.158	147.902	172.334	160.565	153.975
0.80_538.8007m/z	0.802433	538.801	360.095	289.041	271.393	347.454	302.834	305.716	295.424	430.568	465.178	719.378	670.144	646.304	740.861	651.484	629.896	747.812	738.434	720.987
0.80_542.7496m/z	0.802433	542.75	713.815	660.433	591.345	728.043	792.267	728.594	709.232	632.711	644.605	180.146	190.24	152.967	176.396	174.37	175.329	168.396	181.805	196.445
0.80_543.7503n	0.802433	544.758	1675.01	1710.65	1645.36	1794.2	1720.25	1764.14	1754.96	1552.68	1594.09	875.112	824.561	803.202	825.935	760.878	693.149	766.533	665.225	785.33
0.80_548.7611m/z	0.802433	548.761	450.991	423.311	373.933	439.684	399.717	454.069	437.503	392.166	389.264	330.205	292.614	340.063	391.004	330.207	346.92	407.637	383.182	368.397
0.80_552.7787m/z	0.802433	552.779	666.799	842.27	685.954	712.395	680.157	774.772	883.919	635.435	686.776	285.763	265.058	213.463	228.858	237.608	218.05	234.072	229.17	236.048
0.80_554.7795m/z	0.802433	554.779	232.59	262.834	263.084	234.454	251.965	265.098	239.795	199.648	230.382	236.182	263.975	210.397	253.68	224.753	218.877	246.319	245.772	250.147
0.80_565.8339n	0.802433	548.831	515.125	800.954	555.377	529.021	529.629	522.349	773.988	468.538	464.848	1160.58	1087.82	1032.2	1158.6	1040.13	1040.82	1116.66	1068.97	1101.26
0.80_568.7699m/z	0.802433	568.77	2369.41	2108.1	1766.26	2378.55	2255.78	2051.67	2239.08	2145.77	2093.78	81.3898	87.085	53.3054	62.9779	62.2163	48.7741	26.0989	44.6116	46.5345
0.80_573.8616n	0.802433	556.858	318.999	305.441	358.8	359.282	301.52	260.794	356.708	319.405	295.828	1020.29	908.022	952.842	1078.32	909.543	1075.89	992.545	911.713	992.059
0.80_580.7077m/z	0.802433	580.708	548.439	613.142	540.887	473.109	416.196	456.347	577.016	437.706	457.361	567.929	520.91	492.909	543.35	488.09	491.914	500.596	470.506	494.181
0.80_583.7856n	0.802433	606.775	1738.9	1654.69	1437.21	1792.43	1717.71	1601.83	1835.46	1651.07	1559.58	999.332	894.451	930.482	972.359	888.773	839.586	988.759	954.749	956.665
0.80_587.9137m/z	0.802433	587.914	140.251	189.229	138.255	73.9471	53.7947	25.8588	119.112	117.978	91.3623	57.0672	71.2019	78.4083	68.9423	61.7352	79.6446	59.6719	52.9859	49.2747
0.80_590.7485m/z	0.802433	590.748	1023.17	885.771	830.914	996.421	937.951	891.546	962.685	905.476	889.751	324.966	344.508	273.694	305.678	274.845	232.893	270.298	251.125	259.225
0.80_594.7656m/z	0.802433	594.766	276.813	705.747	316.981	247.455	248.681	265	736.976	244.4	239.226	519.259	504.051	444.934	445.771	469.44	396.088	456.923	443.226	468.599
0.80_596.7618m/z	0.802433	596.762	408.059	529.33	405	394.842	371.58	381.891	562.094	312.343	340.19	833.577	779.522	686.15	784.336	737.808	710.671	804.369	774.277	798.809
0.80_598.7594m/z	0.802433	598.759	327.495	351.865	345.176	377.038	378.835	352.23	374.416	328.374	374.355	522.471	498.541	423.571	496.898	465.86	463.51	496.16	514.769	508.586
0.80_604.7515m/z	0.802433	604.752	1253.49	1354.36	1155.42	1360.92	1338.48	1199.78	1429.89	1241.96	1194.3	1148.43	1077.14	922.243	1109.23	983.584	985.505	1011.98	996.418	1057.24
0.80_608.7871m/z	0.802433	608.787	435.502	500.475	409.92	466.34	435.471	479.57	532.59	412.312	416.429	359.813	377.458	323.532	345.697	317.19	313.016	338.261	352.962	335.344
0.80_622.7796m/z	0.802433	622.78	1862.5	1546.39	1075.71	1800.65	1844.22	1325.53	1782.18	1833.22	1453.66	326.026	322.538	289.684	306.983	266.208	271.457	304.903	292.887	290.887
0.80_626.7240n	0.802433	649.713	554.679	635.838	696.359	491.791	456.807	448.987	619.388	409.729	476.476	595.289	577.759	520.412	582.636	515.888	506.139	563.25	462.808	544.582
0.80_639.7383m/z	0.802433	639.738	629.694	476.841	518.498	501.026	496.692	435.416	484.749	492.083	444.615	189.279	170.759	173.239	187.278	151.021	140.902	177.035	155.084	168.723
0.80_656.7196m/z	0.802433	656.72	159.983	250.522	225.436	200.448	202.161	221.197	288.872	176.484	202.276	733.36	655.24	595.321	667.273	609.243	608.64	677.302	664.75	655.294
0.80_668.7389m/z	0.802433	668.739	113.109	362.776	91.5137	83.9525	67.7308	89.1238	406.35	82.5092	59.0372	160.872	146.222	122.698	190.354	167.208	195.14	156.673	137.167	168.468
0.80_674.7739m/z	0.802433	674.774	561.57	678.991	557.032	466.374	475.082	558.071	668.064	434.702	495.221	1012.72	969.727	901.097	1009.11	894.792	891.446	1014.05	929.767	951.952
0.80_676.7778m/z	0.802433	676.778	122.279	248.592	163.001	114.671	128.105	114.747	261.565	127.403	144.734	493.932	479.057	439.687	451.729	453.066	419.657	458.527	380.864	443.465
0.80_677.7308m/z	0.802433	677.731	398.563	388.083	261.786	342.573	323.859	280.726	454.908	341.07	250.037	147.185	171.432	137.958	138.997	130.881	106.571	104.171	107.687	138.667
0.80_678.7668m/z	0.802433	678.767	213.109	318.522	228.79	220.643	199.77	212.13	315.619	196.702	211.122	329.288	279.768	265.432	293.323	281.163	290.768	305.825	301.538	287.703
0.80_686.6901m/z	0.802433	686.69	517.409	594.386	490.007	566.01	562.823	549.642	610.382	474.149	501.537	116.376	112.032	99.1466	113.771	120.075	108.226	116.689	121.9	111.615
0.80_693.2860m/z	0.802433	693.286	0.000426478	8.60637	1.29997				12.3109			11.5974	25.3291	5.66519	0.547183	9.37527	1.19711	7.40367		7.58661
0.80_696.7148m/z	0.802433	696.715	549.236	628.114	477.413	560.004	520.089	513.233	654.665	482.069	508.342	148.484	156.433	142.371	134.419	150.707	119.753	148.066	133.504	125.072
0.80_700.2803m/z	0.802433	700.28	89.9994	97.8428	103.206	66.5832	62.5288	70.5259	76.6981	72.6189	76.9437	54.0044	44.5326	51.767	58.2677	55.698	47.8505	52.6894	38.1011	50.5292
0.80_706.6599m/z	0.802433	706.66	445.623	533.826	484.353	468.282	447.329	498.476	527.199	404.238	496.483	546.793	542.614	463.821	509.392	468.363	455.967	508.921	461.191	498.939
0.80_712.6988m/z	0.802433	712.699	409.557	459.078	428.77	386.228	343.428	358.018	468.184	370.495	385.892	740.618	700.561	629.003	714.732	643.079	684.799	665.752	625.069	677.241
0.80_716.6856m/z	0.802433	716.686	627.828	631.616	585.603	544.405	547.129	681.916	620.828	522.463	562.557	624.118	593.951	492.993	588.852	531.08	551.077	564.408	584.093	565.004
0.80_724.2810m/z	0.802433	724.281	37.5833	36.5876	37.7266	30.0267	8.79816	14.5395	18.0009	23.1726	30.7394	17.2897	23.2404	9.44559	21.5909	17.5151	17.9581	20.7632	18.1795	20.7519
0.80_733.1325m/z	0.802433	733.133	91.548	75.3882	96.9706	91.9084	44.2186	10.0118	73.7311	71.6064	109.811	65.419	67.2041	53.3477	55.9797	58.0063	79.2471	56.2957	58.9209	62.8333
0.80_734.7336m/z	0.802433	734.734	881.201	783.324	616.625	920.322	903.978	807.578	871.94	828.256	744.664	434.626	423.645	390.393	427.153	374.868	374.242	422.566	408.517	416.683
0.80_739.2623m/z	0.802433	739.262	73.0564	104.148	115.985	60.9827	66.0494	67.7564	108.98	57.0661	63.765	115.047	101.432	91.1874	113.473	91.1902	122.417	110.8	89.3916	112.566
0.80_742.7466m/z	0.802433	742.747	1264.49	1021.37	718.914	1146.01	1146.31	830.105	1215.32	1135.18	904.282	567.629	524.547	603.391	632.756	550.977	550.626	677.183	629.664	634.832
0.80_744.7682m/z	0.802433	744.768	141.479	237.094	105.958	123.89	123.12	102.176	243.803	127.094	95.0125	307.762	270.312	245.806	281.564	268.51	253.184	280.61	282.467	280.506
0.80_756.7148m/z	0.802433	756.715	1061.96	954.76	724.962	1063.17	1055.04	903.089	1027.11	986.188	911.33	270.954	229.262	204.349	230.526	233.835	215.537	251.349	203.784	248.048
0.80_771.2691m/z	0.802433	771.269	65.5082	74.4428	63.1118	28.4945	39.2368	27.4427	51.8768	27.1934	33.0153	66.1271	61.1905	54.0165	63.3421	61.334	55.6219	64.6369	66.7584	58.8408
0.80_779.2626m/z	0.802433	779.263	67.48	79.4908	64.9833	39.0685	41.5815	41.753	66.8687	54.6799	60.2768	79.9358	75.3967	49.4941	86.5292	68.152	77.0118	82.5518	84.6024	83.794
0.80_786.7048m/z	0.802433	786.705	2556.53	2051.69	1376.8	2531.93	2504.11	1808.92	2392.83	2440.91	1928.16	130.807	126.817	84.8879	106.113	103.275	63.4219	100.252	95.1845	102.319
0.80_796.6704m/z	0.802433	796.67	116.034	259.51	73.8572	71.7386	77.7748	89.3803	239.854	75.1369	69.0925	127.161	153.7	83.4582	158.932	113.026	186	87.8653	73.2361	121.759
0.80_797.6926m/z	0.802433	797.693	389.365	344.248	263.307	410.827	424.548	346.876	387.838	370.726	328.162	153.639	152.498	117.076	128.124	135.814	139.284	128.838	126.805	139.688
0.80_799.6771m/z	0.802433	799.677	29.9408	149.144	53.1184	10.2047	11.4258	6.62415	144.008	17.065	31.8903	143.65	148.452	124.499	142.026	137.897	144.518	103.42	100.538	145.845
0.80_809.2279m/z	0.802433	809.228	58.889	67.059	66.876	42.4889	41.3054	11.7376	65.7934	48.1701	42.4975	48.9447	53.865	46.6639	45.3677	37.0256	48.0471	41.2548	45.9914	47.2364
0.80_818.7808m/z	0.802433	818.781	64.8198	137.756	58.0035	54.0916	49.9063	43.8137	134.886	71.5724	81.6584	455.994	363.192	489.387	503.207	407.827	482.6	484.461	448.886	475.43
0.80_835.2464m/z	0.802433	835.246	48.0094	95.6449	65.9342	26.708	36.2731	16.0432	73.541	32.2742	29.7482	55.0009	41.0653	47.5734	75.4408	48.7146	53.8757	50.5171	62.1071	73.8793
0.80_864.6288m/z	0.802433	864.629	159.901	320.184	175.85	44.478	136.754	110.198	281.35	142.487	68.8951	419.378	371.035	353.981	395.427	363.724	385.246	378.029	371.905	407.734
0.80_868.6614m/z	0.802433	868.661	914.001	852.338	676.944	1024.11	980.792	897.33	932.913	856.76	808.463	421.532	369.904	384.983	439.496	348.339	338.314	429.449	434.066	420.062
0.80_870.7082m/z	0.802433	870.708	301.059	335.235	290.582	328.853	310.816	299.92	349.264	326.161	307.189	320.964	304.743	298.789	316.711	290.895	278.803	289.155	281.903	299.474
0.80_897.1611n	0.802433	939.195	104.471	147.063	105.908	64.3291	64.111	31.1385	161.118	67.3594	56.7023	105.833	122.989	81.8587	113.492	115.76	112.106	77.8393	85.9277	109.492
0.80_907.1730n	0.802433	949.207	54.29	120.785	123.635	96.2921	78.3412	53.5288	124.29	74.8407	97.9258	61.2304	36.3663	57.2811	74.9631	65.2021	88.354	71.897	100.511	96.2191
0.80_913.7388n	0.802433	878.725	1102.9	1164.89	1031.02	1077.31	1049.27	1025.52	1235.73	1058.55	993.4	1261.14	1069.95	1232.77	1329.46	1147.85	1105.38	1340.21	1255.2	1261.54
0.80_918.2077m/z	0.802433	918.208	69.889	80.3448	67.629	71.3998	66.5358	33.5287	74.5986	68.9102	45.748	50.7237	61.3885	58.5488	62.1176	50.3619	59.7837	70.2506	58.9495	63.7835
0.80_920.6511m/z	0.802433	920.651	431.093	517.738	343.193	328.175	304.412	393.272	551.432	382.219	323.204	198.105	211.145	155.032	164.343	181.973	157.907	166.707	184.515	220.233
0.80_926.6344m/z	0.802433	926.634	545.601	647.2	476.055	554.758	499.681	547.906	613.776	480.001	503.534	374.264	336.045	347.411	373.535	332.845	344.75	380.723	382.619	371.243
0.80_950.6269m/z	0.802433	950.627	1135.2	843.892	616.577	1068.88	1005.29	780.421	990.421	959.434	797.689	139.124	130.077	104.202	121.481	132.817	86.5074	145.687	128.02	108.534
0.80_966.6390m/z	0.802433	966.639	728.537	648.863	519.006	713.962	704.351	627.073	742.609	662.867	617.555	263.372	241.4	187.953	206.568	200.424	169.804	195.052	164.229	208.306
0.80_982.6585m/z	0.802433	982.658	611.556	522.515	419.462	582.229	558.056	466.689	573.381	586.758	486.577	236.509	237.485	224.489	234.878	202.354	213.008	239.715	227.122	235.25
0.80_983.7841n	0.802433	966.781	324.11	326.92	460.971	407.624	373.238	357.639	341.746	393.577	365.261	359.877	258.064	350.654	431.766	293.072	424.387	449.434	348.836	364.489
0.80_994.6493m/z	0.802433	994.649	193.882	275.055	208.497	196.408	190.872	205.624	315.172	216.451	192.158	218.974	182.612	199.742	224.251	188.355	194.161	248.703	232.105	229.735
0.81_154.9264m/z	0.808117	154.926	2731.81	2515.84	2654.96	3007.36	3145.99	3120.48	2890.65	2450.86	2577.84	237.544	292.532	221.661	201.807	214.37	0.0901932	175.957	182.074	186.249
0.81_156.9249m/z	0.808117	156.925	606.774	564.162	579.718	665.211	685.463	671.893	651.482	564.279	576.02	51.9107	69.8287	62.7997	66.8255	65.4777	0.139165	54.7648	52.6335	53.6579
0.81_286.8620m/z	0.808117	286.862	97.7989	79.7552	91.7261	89.7259	91.4011	78.6401	91.4454	85.4598	101.498	540.101	604.898	453.056	373.599	394.223		364.808	298.137	260.078
0.81_296.8904m/z	0.808117	296.89	52.4661	53.4563	44.4395	45.9996	59.0735	54.7274	53.4857	43.9077	57.7228	181.956	184.904	172.234	257.558	251.459		251.132	311.232	321.481
0.81_364.8605m/z	0.808117	364.86	205.843	195.166	182.21	216.348	196.969	209.482	212.097	190.462	191.052	71.5698	72.4391	70.6522	114.695	111.095		116.739	164.098	149.141
0.81_422.7661m/z	0.808117	422.766	91.1066	77.1653	88.5282	107.363	78.0178	74.1063	90.333	85.1049	82.3058	22.6806	30.7331	6.96317	6.09671	8.15941		8.5148		4.07622
0.81_424.8316m/z	0.808117	424.832	116.745	94.8032	112.998	121.248	121.759	123.711	123.657	111.613	108.059	48.6831	50.028	39.6719	69.7528	62.6899		65.9001	96.3639	94.9933
0.81_430.7716m/z	0.808117	430.772	87.199	105.304	107.975	95.0233	97.4637	97.4758	94.2772	67.6165	85.6528	20.2831	27.5972	9.28391	14.6643	13.4241		12.4028		13.6753
0.81_441.7377m/z	0.808117	441.738	57.5885	45.0401	35.0412	63.5292	63.7494	74.6195	45.0137	35.0317	48.4343
0.81_446.7199m/z	0.808117	446.72	69.6732	71.4441	59.313	51.0746	70.5495	84.2641	74.2637	57.2446	78.0113	4.31541	5.39864	5.66172	26.2614	18.6072		15.1729	1.28555	2.93914
0.81_472.7435m/z	0.808117	472.744	456.769	343.791	374.333	486.639	468.94	492.046	449.075	427.268	459.692	210.012	252.467	187.217	163.684	163.419		153.824		100.232
0.81_476.7339m/z	0.808117	476.734	300.451	205.866	259.831	315.199	332.296	304.977	329.223	288.024	287.037	78.2987	85.1484	65.3964	40.4039	38.4567		46.0868	0.0774615	20.498
0.81_478.7275m/z	0.808117	478.728	307.905	287.602	284.817	323.947	342.076	391.401	331.162	269.009	292.155	87.6916	103.252	71.6668	41.5605	40.3668		35.5426	0.128114	13.2204
0.81_480.7217m/z	0.808117	480.722	239.093	206.655	228.981	252.342	240.957	256.052	237.058	211.7	225.346	61.011	71.8791	45.9628	22.8741	24.1981		21.8453	0.243458	6.68408
0.81_532.7255m/z	0.808117	532.726	530.571	379.642	425.873	593.449	588.84	575.99	548.286	497.941	499.289	214.482	243.641	178.986	129.807	153.596		144.702	91.4263	75.2928
0.81_534.7331m/z	0.808117	534.733	371.893	262.547	317.918	447.109	427.391	404.843	427.378	369.154	365.616	95.9059	109.075	86.6722	68.8058	68.1087		64.8079	40.3722	38.3816
0.81_537.6881n	0.808117	536.681	593.968	532.635	523.11	642.242	659.469	744.383	654.186	569.62	578.474	404.654	385.334	271.88	116.506	146.071		125.66	0.0338525	45.514
0.81_540.6642m/z	0.808117	540.664	402.172	345.636	361.209	426.625	411.29	439.055	419.318	371.86	382.77	132.865	148.003	110.983	74.5297	96.3641		95.2957	3.89612	73.8568
0.81_576.6495m/z	0.808117	576.649	225.105	206.705	181.889	175.562	209.836	237.216	163.967	177.72	200.721	267.135	250.176	217.688	117.35	117.85		115.429	9.52996	36.3447
0.81_590.6753m/z	0.808117	590.675	296.785	228.747	234.599	317.174	312.842	331.162	294.232	299.399	289.669	260.706	296.558	190.754	137.575	147.788		140.924	87.08	68.1638
0.81_592.6821m/z	0.808117	592.682	306.046	243.365	263.648	331.755	336.115	318.344	324.806	294.226	287.66	159.307	164.448	143.042	106.376	113.838		110.635	49.6285	65.3365
0.81_602.6868m/z	0.808117	602.687	229.62	185.821	215.797	249.345	251.03	243.225	232.521	206.294	231.48	91.253	114.559	80.2495	87.1865	80.795		79.5383	79.6391	66.7584
0.81_658.6533m/z	0.808117	658.653	106.774	81.4831	80.6964	124.43	92.2418	107.319	103.863	106.727	103.078	82.25	114.002	79.492	97.1923	103.592		96.0012	87.64	76.6533
0.81_710.5682m/z	0.808117	710.568	388.805	278.827	271.336	494.276	511.988	553.653	423.15	422.521	389.247	178.352	163.707	171.515	103.813	119.108		116.099	51.3284	69.0535
0.82_1001.3947m/z	0.819567	1001.39	167.153	147.247	187	156.4	149.281	174.159	167.339	129.313	144.887	150.546	133.074	118.699	154.939	119.457	144.644	147.777	122.527	179.881
0.82_1005.3539n	0.819567	988.392	1518.82	1397.88	1251.42	1525.58	1388.62	1582.82	1505.34	1362.68	1338.59	1033.12	874.307	1079.76	1045.5	948.762	855.44	1172.44	1116	1032.78
0.82_1007.3957m/z	0.819567	1007.4	199.654	214.964	188.634	165.315	180.854	162.047	193.305	138.599	131.232	153.44	132.461	115.912	156.087	107.757	128.132	142.152	144.715	154.946
0.82_1009.4401m/z	0.819567	1009.44	193.687	280.686	194.986	175.497	194.217	174.413	252.342	157.436	167.082	171.037	161.489	141.435	138.476	117.814	155.76	179.971	141.417	147.583
0.82_1015.3766m/z	0.819567	1015.38	172.822	237.964	189.22	171.468	155.333	192.316	212.782	154.878	158.027	156.329	139.877	132.136	162.304	116.78	152.266	165.334	121.363	135.491
0.82_1033.3797n	0.819567	1056.37	2004.39	1771.21	1760.22	1939.95	1889.39	2161.59	1861.03	1734.94	1805.71	1633.92	1309.9	1529.92	1534.33	1382.63	1396.43	1714.33	1669.22	1582.73
0.82_1033.3858m/z	0.819567	1033.39	213.711	185.061	184.472	185.958	164.122	201.651	183.027	162.418	182.349	162.234	141.947	158.109	182.25	135.789	159.618	198.382	141.793	182.785
0.82_1035.4690n	0.819567	518.742	985.659	972.297	866.616	1021.99	1000.37	1073.79	942.132	916.558	840.608	1682.08	1590.89	1500.93	1616.53	1501.25	1544.18	1609.56	1479.81	1616.74
0.82_1043.3823n	0.819567	1066.37	2880.1	2935.6	2504.35	3123.09	2943.52	3363.89	3040.45	2626.33	2542.08	2119.93	1871.01	2114.89	2166.73	1873.25	1928.73	2364.84	2257.48	2095.12
0.82_1054.3696m/z	0.819567	1054.37	551.179	522.257	460.567	550.874	514.689	550.48	545.639	468.896	470.971	534.521	461.842	497.353	504.326	435.129	410.149	566.655	502.101	486.472
0.82_1055.3827m/z	0.819567	1055.38	176.46	224.27	219.979	197.854	200.106	207.727	235.123	189.788	167.504	149.797	147.147	172.108	179.532	140.398	165.354	163.675	177.702	165.436
0.82_1059.3590m/z	0.819567	1059.36	210.251	181.948	175.131	195.646	171.612	210.491	207.654	165.936	149.605	197.061	135.996	195.883	191.787	124.736	179.592	184.66	149.151	190.3
0.82_1060.3664m/z	0.819567	1060.37	627.559	689.408	608.508	673.221	613.351	691.795	689.723	572.382	605.964	607.618	487.687	555.472	629.324	475.363	594.278	600.953	587.305	559.401
0.82_1065.3643n	0.819567	1048.36	1341.91	1324.1	1152.71	1362.96	1222.51	1405.09	1333	1252.67	1190.82	1009.94	857.699	1077.59	1038.9	867.937	904.103	1152.62	1185.74	990.404
0.82_1065.3900m/z	0.819567	1065.39	275.972	177.042	218.872	229.381	225.717	253.043	246.855	207.606	173.459	198.823	180.285	175.925	213.204	163.791	195.39	225.106	196.352	158.933
0.82_1072.3659m/z	0.819567	1072.37	540.777	578.671	483.842	543.261	531.988	625.777	597.104	476.227	455.529	490.224	389.191	405.692	456.555	428.862	431.608	435.123	435.255	433.174
0.82_1076.3513m/z	0.819567	1076.35	678.274	680.166	541.639	658.241	621.07	753.669	708.398	604.453	553.494	578.543	435.18	492.788	560.735	458.681	514.668	550.086	500.595	540.353
0.82_1078.3361m/z	0.819567	1078.34	452.404	469.072	412.117	462.961	463.931	544.739	451.647	407.404	422.297	411.032	367.01	364.505	397.705	342.889	386.641	403.154	405.853	402.752
0.82_1082.9234m/z	0.819567	1082.92	19.181	33.7397	66.3139	16.2532	21.7966	11.2768	40.5174	11.0633	15.0186	66.6997	20.9766	30.2981	43.743	28.741	67.7874	47.0093	55.2364	33.165
0.82_1085.3665m/z	0.819567	1085.37	197.861	187.987	190.228	154.421	156.788	182.072	204.084	128.528	145.435	133.532	154.118	163.32	192.824	145.045	143.69	166.278	152.072	150.901
0.82_1086.3209m/z	0.819567	1086.32	481.909	473.338	462.257	486.274	472.69	519.417	476.727	450.664	435.809	312.698	285.782	298.525	310.597	290.55	298.511	335.625	312.2	331.092
0.82_1099.2940n	0.819567	572.636	4911.82	4365.1	3395.17	5754.1	5323.27	5899.91	5077.64	5307.85	4774.11	1651.05	1473.9	1573.12	1423.52	1473.35	1355.43	1545.79	1563.77	1454.15
0.82_1099.3828m/z	0.819567	1099.38	223.56	225.107	165.228	137.325	138.13	190.392	248.945	178.13	141.012	178.07	210.04	183.975	207.817	160.893	198.07	209.57	200.138	186.248
0.82_1113.3686m/z	0.819567	1113.37	226.536	186.047	167.613	147.589	128.842	156.154	183.578	150.576	139.3	158.319	132.97	145.527	176.857	161.754	181.189	190.911	174.184	178.676
0.82_1119.3598m/z	0.819567	1119.36	182.183	191.529	157.169	125.366	117.137	136.035	196.489	143.356	121.286	172.596	151.086	143.052	175.516	113.244	198.539	190.669	166.271	172.6
0.82_1122.3571m/z	0.819567	1122.36	469.335	514.208	422.278	490.577	396.254	467.809	497.796	395.23	395.285	572.033	461.837	498.043	516.279	459.066	491.599	529.06	537.01	519.032
0.82_1123.3507n	0.819567	1106.32	1157.15	1092.13	1036.12	1147.99	1066.61	1284.45	1159.68	1057.28	1012.61	911.43	748.644	916.902	875.083	790.326	805.447	941.947	943.3	916.311
0.82_1126.3286m/z	0.819567	1126.33	474.134	498.892	439.42	453.48	425.943	465.288	491.016	393.021	391.545	400.272	338.627	381.165	425.59	337.775	392.664	400.862	386.459	422.819
0.82_1132.3589m/z	0.819567	1132.36	502.122	476.819	396.616	483.113	493.717	514.325	547.152	432.745	418.177	426.678	376.84	379.22	454.055	400.501	419.578	416.344	425.271	450.463
0.82_1135.3658m/z	0.819567	1135.37	160.958	149.196	171.221	163.919	146.29	140.921	170.136	158.931	152.022	170.365	164.604	128.588	176.327	160.788	155.641	187.938	164.093	171.125
0.82_1145.3632m/z	0.819567	1145.36	153.743	203.987	180.801	155.127	171.958	144.967	235.029	153.613	163.26	185.125	155.94	171.442	184.592	124.986	157.013	161.643	160.149	149.246
0.82_1147.3108n	0.819567	1148.32	1318.18	1683.31	1128.68	1309.99	1179.6	1367.71	1678.1	1126.66	1119.33	1561.7	1395.6	1514.98	1603.69	1435.31	1492.41	1611.64	1530.38	1500.8
0.82_1166.2798m/z	0.819567	1166.28	457.486	412.577	367.942	436.165	437.152	488.931	451.2	390.846	388.932	319.71	228.031	300.474	265.995	271.68	251.072	327.096	292.928	302.04
0.82_1174.2889m/z	0.819567	1174.29	433.13	393.516	335.31	413.344	398.819	411.19	397.361	359.443	394.951	291.8	256.276	316.494	273.044	256.31	255.005	341.845	315.153	282.702
0.82_1177.3545m/z	0.819567	1177.35	187.831	191.058	165.315	115.474	138.94	157.973	233.921	145.712	170.128	172.462	152.794	126.24	175.276	133.573	130.048	180.234	158.559	139.342
0.82_1179.3362m/z	0.819567	1179.34	199.864	193.67	204.06	210.051	203.757	236.574	182.144	209.892	177.516	183.094	181.36	173.677	179.167	180.247	165.742	203.954	202.038	151.902
0.82_1182.2990m/z	0.819567	1182.3	385.802	479.389	387.569	382.164	382.042	494.287	491.517	338.595	375.119	417.991	367.129	387.232	380.819	334.303	331.541	421.96	407.945	402.651
0.82_1183.3534m/z	0.819567	1183.35	186.128	181.939	180.464	151.213	151.4	157.389	203.851	154.809	134.757	198.253	170.826	195.489	164.942	165.453	167.534	165.818	180.377	168.201
0.82_1184.2848m/z	0.819567	1184.28	426.011	429.19	400.191	407.783	377.647	435.212	428.417	375.769	354.959	361.268	282.085	331.685	349.519	264.684	306.561	380.329	364.631	337.976
0.82_1186.2916m/z	0.819567	1186.29	386.812	446.306	346.344	377.503	360.659	402.591	451.965	322.501	355.37	316.854	254.446	337.336	370.944	267.648	324.437	341.05	319.109	322.673
0.82_1188.3030m/z	0.819567	1188.3	363.439	417.123	317.908	374.534	322.02	360.031	412.92	324.236	340.51	383.793	272.727	343.16	313.713	281.537	286.318	357.126	308.481	338.404
0.82_1192.3031m/z	0.819567	1192.3	384.251	491.493	315.754	379.086	329.44	423.113	455.091	291.096	289.613	373.243	317.584	303.756	369.034	306.359	343.002	396.439	328.447	373.405
0.82_1194.3014m/z	0.819567	1194.3	547.969	471.304	407.48	483.742	522.36	621.977	478.947	433.106	411.446	472.439	427.288	453.55	477.584	397.863	434.546	511.843	509.046	484.487
0.82_1202.3030m/z	0.819567	1202.3	491.806	585.849	412.311	475.75	457.033	506.663	624.148	455.778	387.19	383.067	334.192	414.807	419.838	354.331	396.999	398.962	396.747	416.468
0.82_1215.2135n	0.819567	630.596	2353.98	2122.19	1709.66	2663.16	2459.42	2800.25	2246.08	2341.83	2184.85	891.735	762.566	901.575	826.04	793.623	732.732	901.893	877.832	847.275
0.82_1363.3100n	0.819567	704.644	462.211	566.363	457.929	389.338	380.516	361.784	575.726	327.244	375.92	819.672	758.374	697.76	764.037	692.313	755.359	742.164	686.227	719.057
0.82_1365.2342n	0.819567	694.615	893.672	874.79	913.91	865.093	805.611	821.888	788.084	769.602	823.945	1170	1042.05	1067.76	1019.2	1020.21	925.097	1058.39	942.437	986.249
0.82_1383.2208n	0.819567	692.618	504.761	674.961	525.096	476.089	508.8	528.669	635.976	444.329	531.433	1529.56	1441.31	1393.82	1470.16	1382.78	1357.98	1501.11	1431.6	1473.96
0.82_1391.2255n	0.819567	718.602	1225.79	1428.64	1132	1079.99	1059.79	1172.09	1440.01	999.866	987.569	1084.29	977.991	985.642	1069.18	949.648	1004.45	1047.72	995.728	993.611
0.82_1403.2780n	0.819567	702.646	679.395	1261.62	692.366	511.592	509.342	564.531	1180.36	486.686	495.458	1069.42	988.3	870.415	1051.04	943.028	1026.01	967.125	839.117	948.477
0.82_145.9749n	0.819567	146.982	1000.01	1026.05	1237.26	514.573	451.459	325.006	794.219	685.542	724.469
0.82_1459.1685n	0.819567	752.573	697.831	694.825	616.757	659.474	620.525	676.909	642.14	589.002	548.839	1086.96	953.368	1006.6	1033.71	957.262	917.291	1068.54	1010.55	998.45
0.82_1479.2249n	0.819567	762.602	318.255	449.658	323.65	246.956	227.456	226.114	345.813	213.955	233.877	511.426	484.977	474.521	517.407	423.224	437.375	464.641	442.081	494.398
0.82_1483.2146n	0.819567	764.597	534.756	575.908	574.933	530.948	460.522	514.806	540.528	435.778	531.37	738.223	676.104	595.79	706.939	636.88	662.61	622.992	614.715	643.678
0.82_1497.2160n	0.819567	760.606	516.749	691.664	528.741	417.948	432.134	440.944	648.759	393.551	415.466	863.634	784.543	739.68	824.076	717.085	808.728	766.545	719.363	795.338
0.82_1499.1257n	0.819567	750.57	1515.28	1652.79	1290.16	1500.87	1346.94	1588.62	1676.28	1308.6	1294.47	1604.77	1472.81	1499.33	1545.04	1426.57	1531.84	1509.83	1489.95	1567.55
0.82_150.0141m/z	0.819567	150.014	134.11	125.225	163.602	125.391	128.461	126.011	141.952	122.302	129.101	434.481	440.646	371.809	436.189	414.822	436.85	379.542	370.52	399.052
0.82_1525.1215n	0.819567	763.568	403.508	486.551	422.93	302.055	282.653	304.866	420.725	316.418	367.994	371.841	325.391	281.061	320.973	295.884	301.643	291.853	267.698	321.213
0.82_1595.0304n	0.819567	798.522	2239.85	2094.74	1832.99	2066.93	2029.95	2296.67	2061.46	2003.21	1875.7	1867.5	1604.33	1822.31	1731.62	1568.21	1588.73	1827.79	1808.19	1764.03
0.82_1597.0638n	0.819567	810.53	1205.56	1183.66	1030.85	1192.61	1140.1	1240.78	1130.77	1028.42	1062.32	1288.42	1092.04	1222.37	1165.93	1124.93	1037.94	1282.95	1225.16	1164.81
0.82_1601.1414n	0.819567	534.721	508.124	598.076	586.828	480.183	479.076	520.359	542.957	442.754	491.086	555.989	523.382	470.855	513.661	488.996	445.197	470.936	465.675	492.328
0.82_1615.1949n	0.819567	830.587	317.251	512.591	408.089	280.935	308.408	338.066	459.565	223.466	276.22	561.915	494.478	429.103	489.524	491.999	499.162	444.097	440.332	494.107
0.82_1621.1331n	0.819567	822.565	1278.33	1238.97	1269.08	1125.26	1078.22	1136.7	1159	978.063	1021.89	1102.92	1010.63	889.284	1005.3	971.22	937.385	958.883	939.018	979.166
0.82_1655.0302n	0.819567	828.522	1279.06	1521.62	1335.23	1125.13	1128.85	1312.25	1391.62	988.478	988.122	1124.4	1092.27	974.504	1177.85	997.21	1039.22	1073.31	1040.15	1095.8
0.82_1657.0795n	0.819567	851.529	494.955	809.804	617.896	392.67	386.605	459.431	787.52	314.754	393.743	714.144	739.532	579.132	749.246	631.46	692.056	640.325	598.381	649.568
0.82_1663.0088n	0.819567	854.494	771.639	891.296	689.79	734.746	727.376	842.868	916.897	666.823	662.163	705.676	579.768	612.395	678.362	582.363	646.745	681.437	689.2	663.463
0.82_1688.9892n	0.819567	856.493	1151.7	1149.11	1031.15	1028.24	1006.93	1151.26	1184.61	995.212	944.322	903.871	781.013	814.491	894.108	775.305	847.586	959.692	926.573	882.069
0.82_1702.9805n	0.819567	874.479	1164.62	1198.69	1067.38	1088.55	1097.76	1192.94	1149.05	914.322	987.281	772.132	686.82	728.653	738.558	665.54	702.174	774.272	773.382	745.255
0.82_1708.9223n	0.819567	866.459	1456.82	1577.39	1316.9	1484.27	1427.72	1592.8	1537.33	1272.62	1205.51	991.113	848.712	902.56	977.517	846.094	909.676	1018.79	973.228	984.907
0.82_1714.9525n	0.819567	858.484	1648.11	1703.92	1474.64	1494.14	1442.82	1626.32	1641.9	1372.8	1319.96	1325.1	1165.08	1222.16	1332.74	1145.28	1231.85	1318.68	1282.54	1266.3
0.82_1716.9777n	0.819567	870.487	1274.37	1380.02	1173.54	1191.57	1205.07	1334.71	1391.19	1070.39	1056.4	1103.51	961.005	1054.3	1117.49	1015.76	998.921	1183	1107.76	1119.85
0.82_1722.9853n	0.819567	884.482	980.095	1084.65	866.854	868.621	862.967	924.302	1088.37	790.542	719.757	796.121	706.102	693.308	742.611	685.556	677.142	748.499	776.631	708.358
0.82_1734.9599n	0.819567	868.487	1484.92	1661.53	1252.23	1589.87	1615.34	1857.4	1795.23	1346.27	1263.13	1391.96	1251.41	1276.2	1370.39	1179.28	1299.41	1469.61	1395.36	1398.89
0.82_1740.9533n	0.819567	882.475	1168.96	1513.11	1189.79	1062.06	1034.78	1120.24	1376.54	928.91	1005.3	1003.8	863.835	879.007	1042.89	814.279	829.012	1019.92	872.25	939.053
0.82_1743.0220n	0.819567	894.5	1463.33	1727.61	1374.43	1342.07	1276.92	1407.94	1757.43	1165.55	1208.25	1299.62	1164.2	1062.33	1286.96	1003.12	1198.45	1285.47	1233.18	1236.49
0.82_1749.0340n	0.819567	886.515	809.481	1201.32	870.821	663.558	634.458	727.172	1120.34	540.009	590.245	941.362	742.988	841.405	869.33	811.267	788.256	824.734	870.181	852.674
0.82_1758.9335n	0.819567	902.456	836.743	873.399	744.379	850.697	834.547	995.196	848.061	709.035	679.93	898.113	776.158	773.996	838.88	762.531	841.425	887.586	853.088	850.421
0.82_1769.0236n	0.819567	896.51	757.612	1044.32	698.711	667.361	625.618	694.53	1019.42	587.205	610.245	823.511	757.563	745.957	864.478	768.661	786.879	798.333	744.567	845.712
0.82_1773.0447n	0.819567	898.521	747.139	1350.38	795.57	676.643	661.016	814.829	1373.02	668.894	622.509	862.842	725.558	748.297	925.927	747.417	826.706	812.272	762.15	840.39
0.82_1796.8787n	0.819567	910.438	862.759	1042.62	798.868	818.608	759.24	846.557	1048.54	740.937	764.486	774.741	681.717	707.943	773.144	668.457	733.764	825.376	789.962	748.307
0.82_1804.9190n	0.819567	914.458	1154.08	1241.78	1042.28	1039.15	992.658	1019.89	1313.78	952.121	893.119	1091.6	997.315	904.73	1110.4	930.757	980.817	1106.12	1070.09	1058.74
0.82_1820.9755n	0.819567	911.495	431.814	499.882	430.651	319.216	343.894	383.749	513.16	288.315	341.361	406.734	332.121	340.128	403.107	350.115	407.592	370.402	357.981	394.057
0.82_1830.9366n	0.819567	938.457	1504.19	1464.29	1242.94	1357.03	1332.85	1445.17	1467.8	1229.02	1221.71	1317.29	1084.72	1194.64	1267.99	1077.32	1112.21	1314.39	1280.03	1197.11
0.82_1836.8866n	0.819567	930.442	1103.28	1169.57	1001.39	975.401	950.088	1107.35	1231.87	898.241	925.608	863.265	799.734	845.398	834.14	706.428	750.015	830.763	896.911	855.04
0.82_1844.8917n	0.819567	934.444	1104.65	1046.7	1021.71	922.841	971.687	1002.65	1097.44	872.909	879.248	1059.36	927.723	963.184	976.649	914.67	948.188	982.066	1008.85	959.028
0.82_1850.8703n	0.819567	926.442	1657.63	1917.61	1436.74	1874.66	1748.41	2016.26	1951.29	1506.22	1458.38	1317.95	1202.35	1199.59	1250.87	1102.17	1224.74	1303.58	1288.68	1250.7
0.82_1860.8933n	0.819567	942.445	1287.57	1335.99	1194.54	1228.35	1132.65	1208.11	1288.14	1047.64	1017.39	1124.5	973.758	1042.73	1024.16	936.555	1029.59	1076.25	948.403	1065.55
0.82_1868.9332n	0.819567	946.465	991.019	1358.3	960.935	950.874	961.659	1067.85	1354.37	798.726	852.201	1022.82	921.088	813.894	1034.55	907.844	983.987	940.944	881.692	1000.37
0.82_1876.8678n	0.819567	950.432	1085.81	1223.4	963.856	1021.17	943.099	1094.48	1208.81	808.757	915.091	825.67	746.79	708.345	838.956	712.735	753.976	794.001	724.479	782.54
0.82_1878.8789n	0.819567	940.447	1392.37	1484.93	1212.64	1325.97	1200.7	1349.05	1432.3	1120.04	1092.29	1037.99	904.237	949.079	1012.18	839.724	913.763	1023.54	990.003	990.984
0.82_1880.8596n	0.819567	952.428	805.239	975.792	708.679	791.41	734.663	851.417	926.157	627.814	644.077	621.24	508.222	538.961	584.678	519.561	539.182	565.435	530.715	593.906
0.82_1892.9248n	0.819567	958.461	899.162	1008.8	911.425	780.901	749.065	874.005	1002.69	685.256	748.412	770.227	672.275	652.445	719.669	670.365	752.972	674.326	635.876	705.433
0.82_1896.9483n	0.819567	971.463	450.663	529.383	400.564	356.708	351.622	378.988	492.344	344.759	404.649	363.772	337.176	302.724	383.037	328.745	367.595	353.075	301.836	357.749
0.82_1946.8677n	0.819567	996.423	1280.08	1173.16	991.932	1272.02	1227.34	1371.86	1285.6	1177.53	1098.86	926.403	825.646	888.45	910.181	773.96	796.854	1003.4	968.761	913.16
0.82_1958.8262n	0.819567	1002.4	821.942	869.008	740.466	796.093	701.774	790.852	911.419	676.516	649.257	578.382	524.052	548.404	556.583	504.036	527.884	613.477	551.647	516.501
0.82_1964.8142n	0.819567	994.405	996.931	944.716	843.596	893.863	889.023	1022.7	1067.16	804.466	810.181	873.895	739.073	752.173	776.232	740.62	766.211	933.405	767.787	772.024
0.82_1966.8318n	0.819567	1006.41	912.76	943.804	723.947	896.42	835.311	1001.02	996.228	736.224	701.793	629.956	579.014	580.899	661.685	546.358	629.889	642.804	599.975	651.759
0.82_1976.7853n	0.819567	1000.39	884.035	858.179	712.939	775.437	761.132	829.306	826.091	690.592	654.435	545.067	440.259	463.521	533.294	433.403	476.333	485.956	492.921	481.14
0.82_1982.8771n	0.819567	1014.43	733.25	673.12	699.663	723.667	630.741	756.386	712.633	613.828	586.275	675.039	581.751	588.75	658.607	589.108	637.114	659.279	601.749	632.442
0.82_1992.7862n	0.819567	1008.39	1063.67	1130.33	890.05	1128.21	1068.88	1209.16	1100.02	871.429	872.606	706.898	632.266	654.669	744.473	656.496	697.678	733.081	670.714	715.568
0.82_1996.7721n	0.819567	1010.38	1058.02	1100.62	960.998	1069.97	1035.85	1145.56	1113.52	892.048	902.774	686.032	574.28	628.405	686.888	590.228	657.109	685.083	677.683	699.116
0.82_2038.7057n	0.819567	1042.34	1210.19	1080.75	944.348	1271.44	1209.74	1416	1165.58	1063.79	1044.87	849.362	720.482	807.711	838.361	698.838	755.037	900.615	868.978	825.681
0.82_2040.7364n	0.819567	1032.37	774.472	770.518	681.27	815.676	736.822	873.14	748.574	674.869	653.689	592.184	502.511	562.802	574.157	519.012	489.451	677.758	620.806	623.671
0.82_206.0559m/z	0.819567	206.056	5282.59	4330.22	7253.4	2791.66	2755.73	1870.61	3241.56	4012.48	4177.23	161.746	169.534	116.386	183.085	124.223	179.407	172.495	139.018	182.894
0.82_206.8936m/z	0.819567	206.894	2530.52	2212.54	2043.05	2527.56	2444.91	2568.37	2339.77	2436.6	2389.16	3356.58	3216.69	3282.01	3064.83	3054.9	2829.43	3396.08	3277.74	3119.08
0.82_208.8909m/z	0.819567	208.891	1815.56	1620.72	1471.82	1855.75	1750.49	1831.4	1701.93	1735.13	1705.03	2221.22	2118.56	2181.18	2024.66	2010.81	1850.36	2274.93	2186.94	2078.7
0.82_2090.7388n	0.819567	1068.36	1723.96	1663.09	1517.41	1760.34	1625.4	1831.31	1689.04	1480.39	1531.5	1082.21	952.217	1067.58	1082.31	940.547	1016.94	1115.57	1120.92	1120.85
0.82_2102.7136n	0.819567	1052.36	1321.24	1253.27	1134.94	1289.79	1218.88	1367.07	1302.11	1112.78	1077.13	1223.52	977.055	1075.54	1184.6	1017.87	1028.56	1201.01	1172.42	1141.03
0.82_2104.7815n	0.819567	1064.39	946.888	991.171	886.966	958.801	871.028	1065.47	1005.1	795.848	833.316	950.914	778.404	857.176	883.063	763.908	868.823	929.83	883.347	806.976
0.82_2114.7139n	0.819567	1058.36	1189.5	1278.96	1118.6	1196.8	1158.77	1262.5	1291.08	1011.45	1038.43	1044.96	801.012	953.372	974.694	855.828	921.764	1041.63	993.443	953.551
0.82_2122.7600n	0.819567	1062.39	1031.8	1075.05	946.602	1060.01	999.163	1130.81	1072.47	871.349	925.147	985.045	836.943	867.073	904.22	902.779	880.585	969.002	916.633	932.211
0.82_2140.7089n	0.819567	714.577	970.698	951.455	847.693	1006.34	1010.91	1058.66	967.945	818.16	803.304	223.93	213.278	227.621	230.13	189.518	254.434	233.659	246.067	212.88
0.82_215.9153n	0.819567	216.923	7209.13	7926.85	7857.87	6357.69	6354.48	6118.45	7166.79	5772.59	6315.13	7206.85	6920.27	6629.47	6846.15	6629.34	6358.08	6881.96	6577.87	6740.45
0.82_2158.6726n	0.819567	1102.33	800.11	756.643	604.431	788.974	752.051	873.597	760.626	771.477	625.958	696.002	590.641	651.748	683.695	538.97	599.568	695.466	707.931	617.327
0.82_2172.5865n	0.819567	732.53	1038.97	965.491	837.965	1035.34	1013.93	1130.81	1026.65	924.348	954.09	808.668	692.651	760.699	766.466	679.08	615.211	847.601	867.25	718.83
0.82_218.9199m/z	0.819567	218.92	581.963	537.035	565.267	530.073	504.139	537.536	512.52	467.893	516.837	2312.02	2226.96	2110.99	2198	2145.72	2051.16	2244.69	2116.82	2171.04
0.82_2184.6458n	0.819567	1104.32	901.238	920.947	861.328	867.448	814.819	1012.05	937.66	856.822	787.958	795.252	710.378	813.82	815.947	718.058	785.724	869.787	830.793	769.137
0.82_2188.7653n	0.819567	1095.39	336.027	393.874	367.473	323.021	294.646	316.346	397.185	305.331	275.594	365.638	304.615	332.396	354.099	299.873	380.498	395.375	386.153	360.838
0.82_2204.6771n	0.819567	1114.34	857.571	879.509	796.027	783.871	691.014	810.31	861.575	692.979	692.078	752.273	628.802	756.056	767.337	626.649	694.218	845.118	779.971	749.595
0.82_2208.6694n	0.819567	1116.33	803.29	872.068	812.672	711.934	716.389	758.166	880.363	681.195	668.715	728.025	601.17	681.786	723.532	686.076	681.562	813.379	721.14	682.368
0.82_2212.6728n	0.819567	1118.33	656.379	722.215	591.9	575.944	549.742	568.27	705.649	532.924	532.137	532.811	489.601	560.799	591.135	477.874	548.243	622.193	589.121	534.172
0.82_2216.7048n	0.819567	1120.35	799.731	878.982	807.753	710.107	688.562	741.46	833.462	636.271	658.055	830.127	688.511	767.895	803.7	704.27	753.747	814.271	801.895	795.665
0.82_222.0298m/z	0.819567	222.03	663.638	790.28	1013.38	282.676	278.903	181.086	514.363	454.117	484.373	42.0478	37.9582	34.9429	34.1527	32.6844	23.0371	29.0172	31.9708	34.3693
0.82_2222.6519n	0.819567	1112.33	1081.22	1105.8	1015.78	1027.5	1020.29	1136.82	1108.63	899.341	895.628	1029.55	893.909	989.977	1020.51	909.225	976.921	1087.34	1047.04	1025.64
0.82_223.8722n	0.819567	224.88	2371.59	2137.06	2108.7	2373.85	2349.18	2432.51	2160.98	2121.37	2148.89	359.838	363.61	330.286	347.839	327.989	305.447	331.452	323.48	334.033
0.82_2248.6225n	0.819567	1136.31	564.235	626.142	527.455	575.248	546.959	644.822	671.21	545.241	501.573	557.592	450.125	520.485	559.113	457.165	525.102	563.58	519.853	549.862
0.82_2264.6973n	0.819567	1144.35	851.836	859.384	734.61	759.45	797.051	872.475	873.86	748.013	698.557	671.624	525.822	651.484	711.171	587.378	633.641	708.171	712.511	699.889
0.82_2280.5949n	0.819567	1152.3	797.184	897.74	698.737	826.482	757.12	883.968	897.438	724.067	620.528	625.253	570.228	625.426	682.146	520.301	572.428	779.277	639.798	641.335
0.82_2298.5985n	0.819567	1150.31	895.133	883.332	781.153	937.809	877.078	995.645	911.454	798.501	753.906	657.327	575.395	653.851	690.048	613.361	586.029	721.375	679.558	639.98
0.82_2300.5714n	0.819567	1162.28	867.701	782.686	700.909	816.616	785.324	834.016	886.44	707.258	731.047	718.76	606.551	638.418	665.379	611.109	654.302	770.753	722.365	662.678
0.82_2304.5724n	0.819567	1164.28	805.183	830.38	685.604	798.423	704.019	812.31	855.366	712.192	689.048	600.026	578.649	589.454	640.646	566.57	522.244	700.457	639.356	612.442
0.82_2316.7258n	0.819567	1181.35	379.436	429.075	292.253	333.355	303.381	342.178	474.149	330.377	305.995	415.389	367.754	346.126	315.218	333.226	414.305	435.734	387.055	387.343
0.82_2328.5981n	0.819567	1176.3	770.741	813.192	647.375	693.796	640.398	785.464	805.554	639.201	621.187	631.169	565.164	588.125	606.408	521.667	593.838	648.114	621.695	600.336
0.82_2332.5837n	0.819567	1178.29	828.007	868.759	718.017	805.377	707.13	886.03	870.114	801.013	683.62	656.527	563.751	638.271	673.302	573.757	526.556	677.559	730.333	656.86
0.82_2336.6344n	0.819567	1180.32	578.274	597.686	519.741	542.368	508.272	560.006	587.776	488.864	522.009	505.173	426.204	510.565	542.227	434.704	564.139	624.16	526.236	537.24
0.82_238.8630m/z	0.819567	238.863	1242.46	1393.96	1386.06	1128.54	1157.52	1082.54	1308.82	1022.63	1108.7	78.5464	79.9028	67.62	87.5579	67.3877	64.9051	74.9	64.7839	69.2111
0.82_276.8796m/z	0.819567	276.88	74.1367	47.4039	54.1242	64.5535	45.5345	52.3387	63.6314	51.7602	48.3831	169.744	148.485	149.317	164.665	144.376	134.13	151.16	143.172	146.282
0.82_281.8367n	0.819567	282.844	5648.27	5273.34	4467.24	6181.52	6033.18	6566.48	5612	5161.56	4920.31	373.828	377.021	325.271	320.146	290.449	259.636	307.617	330.596	310.575
0.82_285.9958m/z	0.819567	285.996	1727.14	1848.35	2097.35	903.746	808.172	654.934	1453.62	1194.64	1269.88	309.926	384.958	240.085	342.387	332.202	377.431	307.883	298.085	335.131
0.82_287.9942m/z	0.819567	287.994	270.095	285.945	341.161	140.765	128.004	100.877	196.506	190.736	182.691	0.104838	0.00084765		0.778603	2.65381	0.501389	2.49665		2.42895
0.82_296.8218m/z	0.819567	296.822	1022.44	1080.42	1082.74	967.739	935.495	909.91	1006.85	834.332	891.807	30.338	37.5226	27.7961	22.263	18.1268	10.763	17.5437	25.4302	15.8641
0.82_302.8294m/z	0.819567	302.829	3445.81	3175.73	2685.36	3738.36	3590.28	3916.48	3369.57	3100.84	2989.78	73.9262	90.1263	49.5885	41.1178	46.9714	16.8126	32.1551	51.9177	25.9843
0.82_308.9882m/z	0.819567	308.988	13.3825	6.25983	34.3262	13.9479	21.2014	20.3056	5.65377	9.22407	16.1166	355.943	350.616	294.938	401.418	315.681	373.29	376.802	352.997	387.803
0.82_310.9050m/z	0.819567	310.905	181.815	205.98	180.528	205.405	180.49	154.163	228.698	193.942	172.28	92.2313	70.8212	73.9366	84.1643	70.4684	91.4156	90.7582	72.0966	80.4147
0.82_350.8341m/z	0.819567	350.834	355.19	375.022	414.795	336.289	310.234	319.988	331.209	285.821	301.434	148.023	164.155	124.269	141.311	128.687	116.383	116.505	120.357	124.86
0.82_362.7853m/z	0.819567	362.785	379.456	332.989	301.889	370.651	352.139	376.381	343.762	315.965	318.52	18.0764	16.4614	12.0087	8.12023	11.159	8.58661	6.53269	5.15532	4.49663
0.82_364.9426m/z	0.819567	364.943	15.0147		32.0097	10.6394	9.57024	15.4322		7.61414	10.9824	342.344	361.491	279.933	389.79	311.184	389.271	362.304	345.352	394.113
0.82_392.7954m/z	0.819567	392.795	1102.84	985.685	1005.23	1060.65	1022.52	1031.65	1011.93	922.483	990.123	2888.2	2760.07	2583.67	2631.8	2566.02	2424.26	2681.49	2557.13	2609.14
0.82_393.8038m/z	0.819567	393.804	10.4399	12.143	8.21633	6.96101	6.35657	11.7738	8.1862	5.8213	5.70551	33.5002	28.3491	37.727	29.2323	43.8703	30.2893	44.3593	43.7449	31.4753
0.82_394.7931m/z	0.819567	394.793	403.506	380.632	377.668	381.283	374.682	367.888	363.245	321.667	373.237	1277.3	1204.96	1111.91	1136.61	1115.43	1032.18	1138.22	1088.24	1092.61
0.82_399.8195n	0.819567	400.827	3151.18	3043.72	2385.7	2916.09	2884.6	3063.82	3085.92	2434.89	2359.16	2100.61	2056.34	1786.67	1959.64	1875.26	1769.91	1865.47	1845.16	1865.63
0.82_402.8240m/z	0.819567	402.824	643.479	582.695	597.91	553.684	551.959	568.092	540.576	503.866	505.175	1597	1620.61	1346.31	1491.89	1421.8	1386.08	1437.57	1337.37	1423.31
0.82_405.9565m/z	0.819567	405.956	255.332	324.874	344.978	159.181	100.005	60.0756	195.474	149.396	197.261	2.82714	7.44479	5.54122	3.8294	7.44999	2.80287	5.87775	5.26452	1.45069
0.82_407.8016n	0.819567	390.798	1493.17	1522.17	1564.86	1357.82	1322.7	1342.39	1436.93	1194.07	1296.59	2651.82	2491.88	2337.99	2407.53	2328.24	2254.22	2403.86	2256.77	2387.39
0.82_411.0865m/z	0.819567	411.086	115.884	53.2521	100.343	103.605	102.304	65.4981	42.8349	122.336	147.166	519.246	524.9	469.924	227.783	529.655	279.818	218.863	197.501	231.758
0.82_412.7389m/z	0.819567	412.739	588.385	565.793	666.717	535.293	549.241	515.754	503.616	468.779	528.843	111.348	127.629	121.17	95.9719	119.308	76.078	75.2668	70.3478	60.2516
0.82_458.7889m/z	0.819567	458.789	564.257	588.407	556.362	532.479	497.383	468.808	539.528	473.97	515.213	912.785	883.824	767.811	847.114	811.009	785.167	792.06	735.405	825.991
0.82_460.7827m/z	0.819567	460.783	528.285	464.497	538.632	437.077	460.05	474.291	464.156	407.622	414.8	1093.69	1045.15	890	1007.68	957.719	952.883	951.944	891.586	932.373
0.82_480.7435m/z	0.819567	480.744	1336.88	1230.97	987.093	1118.27	1093.75	1176.24	1274.34	1083.01	1035.25			0.835736		3.88649			2.8183
0.82_508.7129m/z	0.819567	508.713	728.859	679.174	658.544	695.459	684.694	740.286	679.89	620.025	670.729	1685.81	1509.35	1616.14	1546.66	1482.09	1422.99	1697.98	1621.02	1596.91
0.82_516.7459m/z	0.819567	516.746	198.937	510.646	248.071	131.711	137.308	132.214	461.306	130.022	149.502	794.569	761.044	688.416	759.597	731.519	746.267	735.557	660.638	734.395
0.82_576.7004m/z	0.819567	576.7	354.957	409.964	343.927	306.53	362.462	357.861	386.302	273.322	300.469	1287.45	1219.04	1146.37	1244.55	1181.23	1192.32	1203.22	1095.13	1186.48
0.82_588.7295m/z	0.819567	588.73	126.877	202.08	219.369	96.9427	106.035	131.543	199.523	67.92	138.677	636.418	653.329	522.47	575.559	563.524	572.738	528.294	509.167	539.407
0.82_592.6770m/z	0.819567	592.677	177.339	191.856	211.762	152.716	145.944	143.427	152.873	129.651	159.94	297.509	283.578	235.863	306.239	252.959	285.316	266.405	248.578	267.479
0.82_601.7023n	0.819567	602.71	711.03	971.131	786.246	503.444	520.153	569.668	946.294	429.672	445.156	1284.01	1299.3	1069.44	1247.24	1147.03	1232.74	1075.95	1011.24	1176.65
0.82_631.5888n	0.819567	676.56	975.39	933.466	778.721	1021.08	974.475	1061.82	971.464	948.19	920.935	958.993	832.37	958.288	868.401	792.168	741.683	996.475	956.72	872.375
0.82_634.6597m/z	0.819567	634.66	443.419	490.413	360.404	448.758	416.606	387.563	478.628	444.821	539.246	1066	962.439	963.671	978.405	951.509	988.403	979.168	948.899	982.099
0.82_642.6118m/z	0.819567	642.612	706.309	694.329	700.214	640.905	605.592	660.496	676.101	590.122	630.86	408.496	405.138	403.526	379.218	398.067	343.78	401.382	379.758	381.722
0.82_644.6020m/z	0.819567	644.602	859.671	707.072	668.841	819.182	747.072	642.379	773.445	934.874	944.286	352.062	312.895	304.875	202.366	314.117	211.722	202.96	208.713	220.247
0.82_644.6885m/z	0.819567	644.688	104.509	270.289	131.674	89.6072	82.4858	89.67	328.684	83.5929	89.7155	682.789	656.542	572.097	684.142	616.291	680.012	602.479	514.422	637.847
0.82_648.6715m/z	0.819567	648.672	92.7001	179.416	104.002	83.9422	94.5663	95.5003	161.274	67.1359	68.2519	178.379	187.503	150.343	162.047	166.119	145.482	148.896	148.597	154.93
0.82_655.6961m/z	0.819567	655.696	103.797	146.511	114.479	127.463	80.8188	71.4164	163.315	122.201	154.153	54.2256	63.1747	41.7514	63.4512	59.1117	58.9	62.9197	47.8446	68.8238
0.82_660.6639m/z	0.819567	660.664	248.081	804.823	326.041	272.727	264.091	300.515	770.933	207.85	228.662	361.656	329.205	291.077	351.458	305.821	327.46	315.734	305.593	331.729
0.82_662.6686m/z	0.819567	662.669	35.2259	346.689	68.9776	21.797	2.99693	0.873317	293.792	36.743	63.2723	203.583	209.12	138.57	176.525	157.195	158.473	150.739	148.06	186.749
0.82_663.6291n	0.819567	628.615	3264.24	3264.24	2924.4	3272.29	3150.29	3405.13	3313.03	2845.56	2932.89	1964.24	1722.23	1876.44	1738.6	1652.46	1538.27	1999.39	1883.67	1751.1
0.82_691.6539m/z	0.819567	691.654	74.4392	138.987	107.262	72.8052	65.1072	95.381	149.975	57.9195	56.8754	120.11	84.1268	93.8972	105.043	77.2024	91.1076	113.385	113.733	102.127
0.82_707.7672m/z	0.819567	707.767	573.527	580.195	475.621	442.525	355.069	270.15	593.522	453.645	486.177	192.164	155.448	128.571	125.973	137.925	126.133	103.225	103.304	96.4823
0.82_710.5945m/z	0.819567	710.594	424.204	423.473	421.17	380.792	377.398	389.985	370.901	303.726	352.499	319.472	310.777	282.607	340.154	286.171	304.162	328.548	293.64	319.249
0.82_711.6326m/z	0.819567	711.633	73.739	142.58	109.004	34.8306	68.5927	57.4992	135.414	35.7216	46.305	104.234	99.4979	87.1783	88.5112	88.7067	93.7037	87.2023	78.4408	95.1795
0.82_715.6291m/z	0.819567	715.629	147.493	284.366	161.565	111.618	126.356	108.43	275.211	105.026	94.3088	153.022	162.104	132.129	169.711	154.961	165.412	128.524	137.854	149.903
0.82_720.6393m/z	0.819567	720.639	618.054	714.573	505.428	524.529	492.161	552.905	681.847	489.015	463.973	405.131	391.995	362.818	402.543	352.785	409.351	387.49	355.17	378.276
0.82_721.6552m/z	0.819567	721.655	123.659	160.567	143.449	72.8619	62.4339	80.6935	126.135	62.6151	101.822	116.187	119.829	95.9388	94.8078	93.755	77.2247	95.145	86.2936	86.8575
0.82_723.6596m/z	0.819567	723.66	136.809	230.299	161.465	128.162	103.348	96.158	176.068	100.739	159.572	123.514	118.785	86.3943	107.354	110.897	107.52	106.303	87.7496	106.144
0.82_733.5637n	0.819567	756.553	2394.53	2651.53	2202.49	2214.79	2081.32	2296.87	2642.46	1862.65	1927.76	1514.63	1369.01	1457.65	1534.36	1309.19	1383.58	1468.78	1409.16	1413.07
0.82_735.5837m/z	0.819567	735.584	104.232	221.362	161.426	85.0675	93.8608	89.6933	203.295	71.849	114.093	199.415	183.324	158.058	190.756	143.711	177.844	143.5	148.209	147.575
0.82_737.1366m/z	0.819567	737.137	181.827	174.976	175.351	121.105	50.4381	31.5112	165.612	178.283	225.901	71.0951	68.4471	63.4902	90.4921	49.7322	98.0927	73.5393	52.5438	70.9399
0.82_746.5223m/z	0.819567	746.522	990.602	864.23	716.443	1105.78	1019.97	1150.67	885.896	907.343	864.756	486.071	458.802	490.5	441.967	451.363	433.225	503.731	526.837	460.909
0.82_747.5727n	0.819567	264.853	3508.48	2995.8	2550.08	3455.59	3324.38	3601.2	3126.49	3176.9	2920.8	2154.63	1964.09	2037.95	1884.62	1877.09	1731.28	2188.08	2109.39	1885.34
0.82_748.1191m/z	0.819567	748.119	78.4092	88.972	98.1513	53.9629	13.6833	8.64471	87.9107	64.1862	84.6057	13.4929	5.2915	13.0757	42.7877	30.3315	45.4761	20.7804	28.9807	23.9948
0.82_749.5987m/z	0.819567	749.599	176.218	209.52	194.381	143.266	132.728	145.356	217.607	138.389	131.42	165.984	115.946	138.531	141.531	125.76	156.337	151.436	130.595	159.018
0.82_756.1278m/z	0.819567	756.128	184.039	219.625	262.034	76.4668	47.9635	68.6628	201.528	108.71	137.042	68.6896	72.7199	56.2485	116.158	68.1995	125.559	89.4413	62.2844	80.5703
0.82_757.5284n	0.819567	758.541	1636.1	1555.82	1353.95	1597.53	1508.07	1659.45	1590.69	1484.35	1390.31	966.345	823.042	916.486	916.148	765.255	864.421	922.204	929.885	922.683
0.82_768.5585m/z	0.819567	768.559	483.744	734.129	504.704	409.017	427.933	428.035	712.469	343.061	388.806	492.636	467.479	437.721	507.65	488.815	460.234	465.234	407.842	466.881
0.82_769.5937m/z	0.819567	769.594	162.054	224.403	151.715	118.172	102.915	80.6227	176.273	101.898	104.793	153.619	151.445	133.445	159.428	129.527	164.173	124.901	94.2892	138.844
0.82_770.6326m/z	0.819567	770.633	123.257	288.707	185.445	112.841	125.275	125.176	251.949	79.9871	107.424	394.82	413.743	317.27	387.779	355.945	331.984	315.142	294.913	359.782
0.82_771.5265n	0.819567	816.498	2991.8	2992.62	2684.29	2761.08	2657.94	2925.59	2893.24	2550.3	2493.57	2447.77	2196.9	2324.28	2351.14	2184.27	2196.64	2477.68	2396.1	2303.92
0.82_774.5385m/z	0.819567	774.539	686.19	781.602	690.876	617.808	601.172	711.019	787.062	512.716	589.202	438.532	436.594	403.156	435.572	406.805	462.619	392.884	388.392	443.94
0.82_776.5741m/z	0.819567	776.574	612.72	809.794	583.226	629.786	535.153	634.813	767.091	514.524	542.528	413.16	425.644	376.716	432.632	355.815	415.276	402.317	382.282	407.063
0.82_778.5814m/z	0.819567	778.581	821.079	1022.3	626.897	830.062	823.89	951.105	1079.58	799.615	677.417	655.599	572.146	531.676	586.763	540.445	534.702	576.209	569.046	563.866
0.82_800.0883n	0.819567	801.096	81.4707	141.015	195.652	22.7032	36.8887	5.45819	95.0852	81.5686	78.1079	76.5254	65.3657	30.1507	64.7767	39.7775	79.2019	40.1048	27.3512	47.3814
0.82_800.5067m/z	0.819567	800.507	1248.86	1111.58	909.857	1259.15	1244.84	1357.04	1160.11	1210.29	1085.38	1163.86	974.009	1238.76	1043.73	975.077	884.794	1238.38	1260.31	1103.04
0.82_801.4927n	0.819567	846.464	3067.32	3209.87	2533.95	3272.85	3179.95	3651.99	3414.28	2854.59	2759.58	2803.44	2407.15	2686.58	2604.15	2341.77	2345.06	2946.61	2860.86	2689.04
0.82_803.4783n	0.819567	804.486	2189.5	2240.71	1773.73	2157.59	2081.32	2182.51	2306.21	1937.99	1910.08	1582.12	1352.43	1549.83	1515.95	1371.05	1262.84	1576.09	1641.29	1501.8
0.82_814.5068m/z	0.819567	814.507	988.373	953.189	916.284	924.935	880.992	943.079	973.528	871.455	925.066	672.617	572.591	618.073	608.023	565.039	529.159	659.564	625.019	616.32
0.82_815.5141m/z	0.819567	815.514	286.876	345.046	279.044	197.734	229.216	245.264	357.895	226.825	247.784	193.219	150.699	171.857	190.83	165.082	219.749	187.597	182.272	194.285
0.82_817.0804m/z	0.819567	817.08	70.345	87.0455	121.486	34.532	37.5498	22.3866	57.4791	32.0474	41.3236	32.9772	32.3756	12.4638	43.7885	6.11133	51.0271	26.7069	39.9683	29.3806
0.82_818.5115m/z	0.819567	818.511	928.669	952.974	837.496	845.247	802.022	826.645	892.244	761.734	739.393	837.752	740.042	795.731	791.041	720.026	705.429	842.81	800.018	805.166
0.82_820.0187n	0.819567	862.053	145.662	224.323	262.67	71.5963	50.3605	102.99	157.662	52.9629	113.606	101.767	125.077	44.8106	100.994	90.8969	144.249	84.7619	72.1324	115.382
0.82_835.5286m/z	0.819567	835.529	176.531	232.361	198.485	102.608	152.613	156.267	177.808	129.08	116.219	109.561	102.537	68.4166	90.5461	96.0778	76.2732	82.0262	80.6677	68.923
0.82_836.5323m/z	0.819567	836.532	781.548	1272.66	829.055	664.085	612.163	715.453	1189.99	607.872	634.299	675.757	688.107	536.434	741.193	632.16	676.084	614.993	564.791	618.551
0.82_842.4688m/z	0.819567	842.469	786.3	868.889	662.923	935.211	931.847	1109.79	908.502	757.643	699.108	628.715	549.708	535.572	631.776	529.748	615.923	617.194	564.657	604.612
0.82_844.4647m/z	0.819567	844.465	865.132	1053.33	643.196	1022.25	1038.23	1247.45	1140.63	826.559	737.007	684.061	640.314	628.408	706.681	618.092	639.95	723.704	703.457	711.528
0.82_847.5372n	0.819567	812.523	2741.85	2672.18	2517.74	2629.5	2671.59	2985.69	2615.6	2296.39	2362.32	2236.39	1938.39	2108.56	2114.39	2000.15	1973.84	2245.57	2156.89	2188.77
0.82_853.5398m/z	0.819567	853.54	306.399	397.49	276.823	210.432	198.388	216.901	359.774	243.146	250.063	222.421	227.783	217.979	254.014	220.805	229.113	227.311	225.273	234.545
0.82_857.5301m/z	0.819567	857.53	284.443	424.084	285.32	236.675	229.451	328.428	457.27	228.519	225.345	222.993	206.703	237.72	234.76	184.822	256.411	268.049	224.239	208.652
0.82_860.4735m/z	0.819567	860.474	970.58	896.887	819.402	976.109	972.501	1096.33	925.938	848.446	766.367	666.345	566.419	668.116	689.11	568.453	627.717	705.332	683.821	622.859
0.82_862.4529m/z	0.819567	862.453	960.332	877.343	756.506	1038.07	999.533	1184.56	964.28	831.848	816.476	558.059	524.121	533.568	578.074	487.839	533.424	593	567.924	527.915
0.82_865.9955n	0.819567	908.029	152.891	127.452	214.225	47.1334	52.3115	26.2348	85.891	106.815	102.759	146.441	154.492	127.171	162.634	112.113	160.266	160.077	131.935	140.42
0.82_876.4995m/z	0.819567	876.5	580.745	696.228	605.389	562.947	530.053	584.809	628.125	501.689	524.261	581.114	505.174	547.011	569.727	504.81	539.123	554.808	549.103	547.176
0.82_878.5158m/z	0.819567	878.516	802.21	950.432	873.581	687.397	686.329	740.754	813.933	608.18	704.06	874.308	757.875	842.128	865.564	791.586	857.357	923.149	837.674	868.562
0.82_883.4744n	0.819567	928.446	1633.95	1617.48	1287.95	1716.86	1662.04	1943.14	1734.56	1517.97	1380.96	1190.29	1006.75	1189.59	1158.65	1029.95	1094.5	1297.26	1290.37	1159.41
0.82_888.5199m/z	0.819567	888.52	754.513	1264.73	803.434	739.048	741.605	739.872	1401.9	701.473	646.106	957.7	812.148	827.448	969.102	783.711	952.617	860.078	856.815	919.946
0.82_892.4895m/z	0.819567	892.49	530.375	673.826	544.406	545.142	538.231	587.823	660.164	463.787	473.324	619.87	585.686	547.599	646.627	563.625	594.56	603.494	579.028	622.139
0.82_900.5173m/z	0.819567	900.517	697.712	744.186	622.847	606.863	600.381	735.8	721.131	540.352	604.477	769.919	667.745	690.917	752.95	627.649	702.511	746.081	701.497	740.427
0.82_904.4442m/z	0.819567	904.444	689.152	621.734	561.363	704.495	715.062	850.954	624.971	646.306	591.79	613.088	521.405	550.909	593.774	495.162	531.117	631.651	597.231	598.91
0.82_905.4909m/z	0.819567	905.491	243.895	367.624	208.595	209.699	193.119	224.471	325.477	238.022	223.506	260.431	224.753	193.132	210.573	212.854	205.62	209.227	180.313	224.595
0.82_908.4216m/z	0.819567	908.422	649.01	688.883	554.413	751.022	703.5	843.851	722.632	591.525	567.194	602.286	543.916	592.644	614.404	537.658	530.632	620.933	596.43	621.661
0.82_913.0186m/z	0.819567	913.019	303.087	353.287	303.67	230.919	196.359	218.386	345.286	183.88	213.895	332.107	280.313	274.814	282.914	278.623	300.143	321.095	280.338	331.428
0.82_917.4958m/z	0.819567	917.496	282.114	371.976	230.361	234.597	222.947	212.695	354.525	200.86	202.199	268.419	230.271	201.431	234.464	223.103	213.634	227.25	188.479	214.142
0.82_918.4365m/z	0.819567	918.436	692.444	618.248	543.866	671.419	657.955	802.282	679.026	627.656	572.171	546.706	479.566	587.956	537.729	469.683	516.299	610.447	599.916	554.815
0.82_924.4180m/z	0.819567	924.418	974.992	786.641	646.228	1063.75	1032.93	1202.98	848.998	915.119	825.997	494.129	391.811	469.47	489.191	369.814	439.63	550.952	497.934	462.246
0.82_932.4372m/z	0.819567	932.437	661.354	592.784	540.585	634.947	561.988	635.553	580.902	545.329	511.791	447.448	366.994	448.798	420.232	347.715	375.827	487.362	476.501	432.944
0.82_936.4568m/z	0.819567	936.457	609.974	575.703	509.16	633.936	574.714	633.817	618.43	487.882	481.898	663.652	547.916	601.719	621.377	562.626	606.826	646.476	624.587	621.931
0.82_944.4583m/z	0.819567	944.458	343.65	547.106	295.535	354.255	317.751	333.89	501.016	253.974	282.56	414.086	350.457	346.798	332.134	365.646	341.162	370.41	340.313	354.815
0.82_955.0032m/z	0.819567	955.003	232.047	242.863	234.435	159.713	171.75	188.097	221.192	133.709	170.747	169.321	176.834	182.344	203.267	140.623	205.944	172.261	147.818	186.507
0.82_956.4681m/z	0.819567	956.468	486.672	618.46	466.294	482.938	442.317	489.701	600.673	401.057	408.948	430.062	405.142	374.839	370.836	362.58	400.537	328.67	320.123	411.112
0.82_959.4440m/z	0.819567	959.444	126.029	100.923	119.42	94.6967	84.5193	117.35	114.91	82.3021	86.3667	148.649	147.84	122.259	152.15	141.194	157.359	140.445	143.102	147.214
0.82_961.0132m/z	0.819567	961.013	27.1519	36.497	46.3915	21.218	6.61902	15.9792	30.9939		34.0571	34.0798	12.7688	20.4749	33.2569	16.8626	19.3155	15.5173	5.04947	36.2204
0.82_964.0256n	0.819567	929.012	106.595	116.735	177.026	61.7125	45.2185	20.8796	119.872	42.4323	70.4079	115.521	82.7772	69.8599	129.666	71.5336	127.231	91.0953	94.8286	115.655
0.82_968.0012m/z	0.819567	968.001	61.3709	59.1834	85.9637	29.3233	11.4323	10.2394	31.2071	35.3468	37.0593	39.3461	57.0132	35.0251	56.3118	18.9666	63.0163	35.5305	38.1499	54.3082
0.82_973.4375m/z	0.819567	973.437	220.72	261.663	219.761	184.841	178.585	207.15	235.108	158.792	163.709	215.676	219.264	178.027	239.107	238.03	220.532	243.54	219.893	212.796
0.82_975.4390m/z	0.819567	975.439	197.226	248.199	186.705	176.41	188.472	195.6	242.352	162.117	182.64	228.742	214.399	186.322	218.545	216.991	232.065	236.348	216.497	219.774
0.82_977.0035m/z	0.819567	977.003	28.3631	58.5503	97.0315	32.2756	17.2174	8.12091	50.4552	24.3188	46.3004	102.497	73.7825	52.6105	71.1562	66.4764	77.6822	64.9518	29.9689	75.1668
0.82_980.9911m/z	0.819567	980.991	49.3914	75.667	81.5623		19.8229	12.0828	28.8183	13.3443	33.4776	30.9381	50.775	29.6059	44.806	41.6595	78.8784	38.745	35.8927	38.0877
0.82_983.3720n	0.819567	514.675	6820.39	6115.32	4728.98	7794.44	7051.23	7659.36	6939.02	7308.67	6768.95	2431.07	2236.95	2330.3	1932.42	2241.59	1862.86	2124.08	2055.56	1961.66
0.82_984.9856m/z	0.819567	984.986	42.152	50.7263	57.2005	5.40204	10.1912	14.3678	33.9357	23.3984	14.5349	40.9143	19.5717	32.8924	65.1284	11.8076	70.9953	27.9594	24.1141	47.8573
0.82_986.3728m/z	0.819567	986.373	695.736	589.422	477.97	716.848	701.749	795.86	696.55	651.447	640.283	469.775	408.074	488.843	463.255	442.549	423.713	551.963	510.345	479.426
0.82_992.9854m/z	0.819567	992.985	266.633	260.001	254.061	216.71	197.734	212.2	260.753	156.644	176.916	153.85	159.803	151.751	168.406	125.818	163.728	138.851	138.971	164.849
0.82_999.3898n	0.819567	1022.35	1484.5	1490.09	1246.44	1462.7	1403.64	1652.1	1493.86	1286.97	1240.61	961.159	865.611	949.144	909.261	821.037	875.421	1012.3	951.358	927.225
0.83_1001.3373n	0.825267	982.319	449.264	358.669	370.233	507.745	460.998	494.39	441.141	440.604	445.785	213.442	202.989	251.506	179.742	169.078		203.286		116.895
0.83_1004.3135m/z	0.825267	1004.31	142.48	117.045	125.481	150.581	157.931	175.784	139.077	129.584	145.329	88.5018	69.9713	73.0404	54.2422	57.6361		65.923		40.4161
0.83_1015.3097n	0.825267	1036.29	299.832	251.459	256.629	326.694	307.932	340.044	294.247	293.639	282.976	167.097	114.821	159.791	128.626	128.511		134.71		85.9751
0.83_1025.3038n	0.825267	1006.31	274.507	262.664	236.475	316.716	280.838	336.656	292.857	274.484	254.388	149.256	117.597	158.727	116.278	117.674		150.94		73.5669
0.83_1045.2833n	0.825267	1044.28	423.204	378.807	342.474	488.865	465.478	505.029	452.78	399.967	404.41	239.655	180.605	288.744	206.768	196.754		228.857		134.322
0.83_1047.2969n	0.825267	1028.28	420.751	399.161	360.17	497.783	462.274	524.67	465.899	426.402	400.347	244.228	191.407	297.33	206.715	193.18		233.416		143.378
0.83_1049.3011n	0.825267	1030.28	431.464	381.656	340.454	482.879	423.513	470.749	431.141	432.14	388.976	255.796	176.345	282.903	190.961	171.005		221.494		137.089
0.83_1051.3063n	0.825267	1032.29	409.456	332.14	330.355	433.006	429.981	471.293	401.265	407.191	374.565	274.532	179.067	264.224	180.506	149.321		205.872		101.53
0.83_1053.3060n	0.825267	1034.29	396.37	329.501	339.932	442.383	399.707	436.871	399.79	375.187	370.847	239.868	183.437	252.996	152.005	164.607		171.21		90.238
0.83_1054.2758m/z	0.825267	1054.28	132.782	104.92	126.083	151.812	123.587	139.669	145.457	122.092	130.58	88.4017	59.1405	97.1976	56.559	52.7132		56.9979		27.772
0.83_1057.3056n	0.825267	1038.29	387.696	351.068	311.153	428.483	408.425	442.776	395.893	370.885	358.157	263.346	230.37	258.811	186.505	158.753		176.437		103.422
0.83_1059.3022n	0.825267	1040.28	399.692	324.024	315.416	431.255	419.448	454.146	388.014	367.405	380.488	242.63	231.538	236.186	171.021	168.407		181.381		104.997
0.83_1061.2937n	0.825267	1042.28	380.991	318.678	316.494	421.706	411.757	460.88	380.479	374.56	346.055	235.644	186.419	274.056	175.626	187.311		187.536		86.4608
0.83_1076.2674m/z	0.825267	1076.27	111.91	99.8245	100.228	116.796	108.187	132.606	114.136	98.8766	108.847	80.2072	65.1399	76.1031	40.5149	42.743		44.9697		18.1123
0.83_1081.2978n	0.825267	1062.28	256.706	193.586	194.145	267.532	255.096	287.265	243.309	215.518	233.2	168.597	132.767	172.521	113.986	119.426		140.597		68.4893
0.83_1083.2923n	0.825267	1064.27	252.972	213.829	192.289	257.597	245.965	278.326	242.213	235.319	217.234	147.885	131.187	148.099	125.897	115.367		124.99		56.2701
0.83_1084.2532m/z	0.825267	1084.25	102.303	81.6839	88.6558	110.319	116.565	125.318	105.071	91.1984	76.1793	64.8206	63.2034	66.0927	54.7994	31.394		61.6913		37.0179
0.83_1086.2484m/z	0.825267	1086.25	105.847	100.804	98.3821	110.682	103.552	131.88	114.194	108.26	97.2475	69.6181	51.5942	69.5306	52.8976	55.1438		69.5639		42.9052
0.83_1088.2512m/z	0.825267	1088.25	110.983	84.0671	88.8499	120.746	119.226	131.914	110.614	109.747	108.279	65.8824	62.3394	69.1041	55.0185	56.9081		67.1583		49.7866
0.83_1092.2532m/z	0.825267	1092.25	113.349	84.1287	72.7979	116.763	116.079	127.86	107.812	97.023	95.9549	72.5893	56.2738	63.1298	59.7525	59.8663		75.91		36.6611
0.83_1109.2695n	0.825267	1090.25	325.634	302.815	278.342	386.459	352.046	402.864	321.628	312.68	307.395	187.023	157.59	200.378	141.491	139.129		166.93		70.1212
0.83_1113.2656n	0.825267	1094.25	340.611	269.728	264.725	348.296	333.756	383.991	328.571	326.496	297.801	193.002	152.64	204.834	185.115	178.869		166.152	3.11345	94.1044
0.83_1115.2586n	0.825267	1096.24	323.745	296.467	261.777	379.522	351.439	396.29	346.678	313.403	319.995	189.572	156.152	211.814	136.534	149.437		161.608		79.3754
0.83_1117.2597n	0.825267	1098.24	342.776	285.335	274.65	379.896	360.626	358.248	350.537	332.174	317.214	171.222	172.958	212.199	163.135	155.062		178.595		86.2488
0.83_1119.2646n	0.825267	1100.25	307.661	302.622	268.928	393.232	351.511	385.148	327.992	321.074	310.691	184.598	176.29	199.022	169.469	154.699		184.174	3.95347	84.0083
0.83_1120.2393m/z	0.825267	1120.24	100.04	92.6647	90.9047	106.653	108.835	117.972	116.876	105.957	109.322	50.279	49.5097	67.0251	55.2404	53.4701		60.196		27.5301
0.83_1125.2372n	0.825267	1146.21	442.276	392.937	327.383	476.359	463.324	514.13	449.64	420.853	400.226	245.137	199.099	258.691	189.574	203.678		264.188		98.8963
0.83_1126.2328m/z	0.825267	1126.23	115.206	105.063	84.7282	132.242	113.865	133.381	110.817	104.813	105.786	74.6905	58.4759	70.972	55.3426	47.2464		58.5554		36.6028
0.83_1129.2340n	0.825267	1128.23	320.628	276.557	267.251	366.14	344.105	379.478	345.825	306.565	295.705	193.82	157.762	195.005	176.07	180.229		184.051	1.34686	79.4646
0.83_1133.2352n	0.825267	1154.21	257.796	221.216	216.175	284.435	248.717	302.174	237.82	238.736	244.24	155.001	155.804	167.719	147.317	154.935		153.374	32.7384	74.0454
0.83_1141.2201n	0.825267	1162.19	225.613	189.041	161.418	255.482	252.625	253.531	247.214	223.324	219.487	123.995	107.773	146.152	96.2788	101.405		125.185		51.2195
0.83_1142.2195m/z	0.825267	1142.22	213.396	200.457	177.591	236.583	231.573	240.806	214.919	192.793	187.206	111.587	95.7672	129.205	122.25	110.931		130.675		68.8591
0.83_1165.2297n	0.825267	1186.19	323.656	293.794	252.52	378.134	343.228	382.646	352.907	319.767	299.661	153.172	135.8	143.392	123.285	105.894		135.819		29.1226
0.83_1169.2029n	0.825267	1168.2	212.987	172.793	162.631	253.222	244.226	253.778	220.473	208.528	206.051	111.123	98.1747	105.503	82.1805	74.4538		69.967	0.459734	20.7856
0.83_1171.2046n	0.825267	1170.2	431.183	355.711	339.119	483.432	452.475	529.693	444.098	410.727	400.783	224.367	229.369	253.886	217.923	182.131		254.148	1.89819	59.5492
0.83_1175.2182n	0.825267	1156.2	330.489	299.364	245.768	366.377	354.382	403.471	327.823	310.112	317.561	178.955	149.136	197.853	105.604	115.971		134.658		53.3765
0.83_1177.2226n	0.825267	1158.2	356.609	276.693	223.31	353.025	338.44	384.291	328.542	300.726	316.577	168.11	144.86	177.905	99.0111	142.055		155.054	0.217922	55.0296
0.83_1179.2180n	0.825267	1160.2	306.857	249.97	271.684	359.425	340.204	377.964	333.207	317.198	317.708	132.686	138.251	200.599	134.079	137.951		169.484	12.2625	57.7104
0.83_1180.1956m/z	0.825267	1180.2	104.736	91.998	87.9284	117.598	106.019	121.823	111.211	81.101	96.4349	51.6939	42.9264	56.764	32.041	37.0098		42.2115		9.28296
0.83_1182.1913m/z	0.825267	1182.19	100.985	73.2463	78.1172	118.543	99.032	118.875	98.9998	85.522	91.7678	53.8452	55.0665	59.9364	36.5784	52.1505		45.639		4.76031
0.83_1185.2165n	0.825267	1166.2	228.844	204.146	177.024	250.274	240.327	251.518	237.96	222.185	221.984	108.185	101.393	117.422	71.7938	86.5849		88.2953		21.0715
0.83_1194.1822m/z	0.825267	1194.18	77.1267	85.9786	74.2796	115.441	98.5052	115.67	109.975	65.2379	98.8754	35.6315	28.1868	30.4964	27.0952	20.29		35.6636
0.83_1202.1785m/z	0.825267	1202.18	159.263	128.088	119.402	190.297	152.191	186.935	160.957	160.033	138.799	58.1295	48.0562	71.9738	69.9957	73.0834		63.3802		28.676
0.83_1630.9403n	0.825267	814.463	416.869	375.44	382.126	422.152	449.801	466.125	443.376	405.671	428.554	342.712	321.627	286.035	102.937	104.79		101.063	6.70483	28.0136
0.83_228.9035m/z	0.825267	228.904	22.1491	21.8172	18.9187	19.496	18.0393	15.9092	20.6026	18.1615	23.7657	100.215	115.63	95.8323	103.434	103.073		99.367		118.789
0.83_234.8684m/z	0.825267	234.868	1306.05	1111.02	1131.27	1388.84	1380.05	1449.18	1331.06	1219.19	1238.78	466.665	523.957	430.133	374.241	365.481		358.753	319.671	319.82
0.83_236.8667m/z	0.825267	236.867	428.721	375.033	386.118	483.224	492.859	507.792	448.006	391.481	415.49	245.222	274.491	256.007	215.077	210.861		208.16	199.826	196.82
0.83_280.8772m/z	0.825267	280.877	106.728	95.1389	105.027	119.92	112.037	130.862	106.41	99.8535	101.738	2.01797	0.187432	0.000575985	0.00546426				0.243364
0.83_292.8282m/z	0.825267	292.828	922.457	797.514	797.658	998.347	1006.33	1068.52	952.314	860.874	869.391	270.304	291.546	275.428	195.486	195.558		200.255	152.796	152.676
0.83_294.8250m/z	0.825267	294.825	677.618	560.395	615.297	751.734	771.317	787.049	705.053	632.037	633.244	246.845	263.226	269.765	188.44	189.727		196.842	164.184	162.291
0.83_326.7595m/z	0.825267	326.759	2286.37	1792.63	1510.14	2760.06	2639.39	2886.45	2386.32	2976.5	2313.07	2199.76	1760.97	2495.88	1459.04	1466.69		1816.2	1116.76	973.933
0.83_350.7868m/z	0.825267	350.787	794.124	636.175	659.213	873.618	896.503	937.285	808.1	727.398	705.809	142.844	153.377	159.731	111.239	106.524		114.831	86.9412	89.0897
0.83_352.7835m/z	0.825267	352.783	1054.86	829.91	844.644	1211.71	1254.02	1302.4	1113.43	984.886	976.673	210.885	189.894	212.991	151.538	154.428		166.737	129.595	132.186
0.83_354.7832m/z	0.825267	354.783	490.787	438.755	434.966	543.408	550.414	578.287	506.688	443.25	448.425	108.861	107.23	101.841	77.8251	73.6808		66.5843	66.5032	56.8536
0.83_394.7475m/z	0.825267	394.747	178.169	103.116	137.82	184.217	191.663	183.865	179.545	193.877	188.577	228.923	228.771	222.098	63.8205	76.6043		74.6285		14.1228
0.83_408.7450m/z	0.825267	408.745	470.339	444.24	406.869	502.257	475.534	532.937	453.437	400.04	419.363	62.0573	74.0345	45.5769	23.0451	31.1093		27.2862	8.54938	9.49142
0.83_410.7420m/z	0.825267	410.742	1676.53	1351.03	1302.52	1975.64	2019.46	2153.07	1748.61	1690.73	1580.98	220.919	229.639	218.319	133.317	152.454		151.574	97.1624	100.571
0.83_412.7418m/z	0.825267	412.742	950.222	741.81	772.128	1116.72	1158.89	1189.33	995.653	934.037	859.59	119.35	120.961	133.565	69.5625	78.7924		80.0419	69.782	69.8322
0.83_445.7309n	0.825267	466.706	910.394	843.74	826.426	1022.27	1078.37	1163.16	990.269	899.847	892.723	229.535	241.345	201.376	108.015	127.821		130.221	63.8115	68.3732
0.83_450.7116m/z	0.825267	450.712	266.096	201.489	215.601	306.806	288.531	291.585	294.849	285.123	268.122	232.838	223.345	230.887	79.899	113.277		102.201	17.0268	27.3424
0.83_468.6995m/z	0.825267	468.699	1829.55	1437.68	1365.34	2178.84	2162.78	2352.31	1885.37	1916.9	1797.53	309.842	340.922	314.953	172.395	201.602		181.085	116.193	115.1
0.83_470.6994m/z	0.825267	470.699	1628.64	1291.86	1278.2	1922.72	1956.9	2106.28	1713.3	1603.01	1529.71	278.281	284.566	280.13	149.513	166.362		164.886	101.38	116.131
0.83_483.7536n	0.825267	464.736	304.234	269.638	318.123	347.754	368.457	372.812	345.597	318.876	321.654	385.534	394.392	316.175	125.883	163.163		147.635		44.9441
0.83_487.6809n	0.825267	486.674	725.683	596.06	658.564	865.724	832.767	905.945	770.582	733.938	706.932	228.249	196.184	225.74	98.6487	107.692		119.547	4.21385	51.7317
0.83_488.6791m/z	0.825267	488.679	104.808	101.164	105.211	104.589	104.18	114.636	113.226	85.0052	95.4294	29.1137	31.3352	15.2212	4.26007			5.59404
0.83_495.6620m/z	0.825267	495.662	238.672	181.554	156.451	295.921	295.21	351.203	245.5	197.912	187.428	61.744	56.8485	40.3421	11.7353	16.7697		18.0416	7.02933	13.7046
0.83_501.6429n	0.825267	500.636	2170.49	1848.95	1452.34	2704.93	2572.7	2827.79	2305.56	2764.24	2152.53	2124.65	1688.95	2406.81	1342.75	1369.72		1672.67	1092.27	932.937
0.83_502.6324m/z	0.825267	502.632	2427.68	2098	1489.35	3154.44	3009.09	3340.98	2598.35	3300.57	2420.51	2579.3	1966	3134.28	1793.18	1817.62		2316.18	1557.41	1327.34
0.83_503.6910n	0.825267	524.666	1317.06	1110.87	1115.25	1577.19	1596.04	1645.31	1409.95	1367.68	1244.68	351.035	339.889	289.359	141.477	150.108		153.885	46.878	67.5148
0.83_526.6567m/z	0.825267	526.657	1138.74	962.562	860.457	1316.74	1290.97	1396.38	1163.97	1121.34	1068.59	247.969	250.451	215.691	120.652	144.048		119.816	68.9438	69.2494
0.83_527.6632m/z	0.825267	527.663	161.675	123.739	88.192	207.906	236.137	280.103	159.366	169.195	134.135	17.8537	21.6066	16.3038	7.11665	11.3816		10.2902	1.78937	2.30353
0.83_529.6653n	0.825267	528.658	2361.22	1768.24	1731.98	2802.26	2800.76	3065.35	2416.08	2409.08	2276.1	1046.01	954.924	986.403	378.766	439.685		448.106	118.751	160.061
0.83_531.6787n	0.825267	512.661	1002.31	693.661	746.468	1141.08	1101.4	1166.82	1040.52	1000.68	993.725	995.534	952.828	882.055	272.966	339.945		325.396	28.1664	79.6397
0.83_533.6735n	0.825267	514.656	825.85	631.042	613.522	996.352	986.877	1096.89	853.092	945.854	844.615	578.052	529.029	582.312	240.88	259.989		287.779	75.9079	105.383
0.83_534.6677m/z	0.825267	534.668	162.266	131	167.861	172.99	171.555	169.09	173.054	145.251	156.055	67.1359	86.3336	60.975	24.7983	25.1443		26.5058		7.64467
0.83_539.6861n	0.825267	538.679	516.126	443.567	486.326	565.147	530.186	589.124	545.062	516.824	552.066	659.625	667.731	531.452	256.342	286.001		263.246	0.703214	123.658
0.83_543.6320m/z	0.825267	543.632	129.002	83.2396	67.1528	162.202	179.383	232.394	141.594	169.929	123.118	8.37925	6.67971	6.47144				4.25149
0.83_544.6323m/z	0.825267	544.632	605.872	544.477	556.196	722.343	753.547	795.492	674.693	674.058	597.636	69.9257	71.5426	54.646	27.8503	35.3803		16.8993	5.06314	8.94479
0.83_547.6476n	0.825267	568.622	876.621	585.877	658.487	968.483	995.105	1063.32	897.531	914.883	817.769	546.83	503.683	518.677	121.581	169.819		171.846		37.9855
0.83_555.6359m/z	0.825267	555.636	101.319	85.4023	56.8687	131.654	173.936	194.653	134.585	105.261	84.9995	15.7659	15.4918	6.32179
0.83_559.6153m/z	0.825267	559.615	71.3474	53.2803	45.5419	83.5253	97.7882	109.035	64.1449	64.7304	52.6117	16.7095	14.9576	14.5731	12.5485	8.87955		11.3001		12.4889
0.83_560.5908m/z	0.825267	560.591	2709.7	2287.69	1566.17	3405.26	3210.69	3585.59	2803.91	3546.91	2692.1	2956.52	2244.5	3520.36	2033.11	2119.87		2604.09	1598.46	1367.23
0.83_567.6384n	0.825267	566.606	499.675	384.713	370.97	578.61	567.356	617.784	512.757	490.095	455.644	283.005	255.434	293.464	136.477	160.569		194.424	11.0882	80.8557
0.83_572.6141m/z	0.825267	572.614	813.085	573.915	497.939	975.415	1002.64	1088.7	842.76	968.444	838.427	697.734	632.005	674.752	250.466	288.04		315.468	73.8238	103.235
0.83_577.6123n	0.825267	558.594	1812.93	1530.76	1183.11	2259.57	2123.12	2383.48	1894.6	2253.23	1746.53	1804.75	1445.87	2119.66	1217.73	1270.85		1591.88	918.343	820.216
0.83_582.6253m/z	0.825267	582.625	768.947	642.797	608.533	895.374	919.789	905.818	818.874	846.211	732.726	423.827	403.786	363.76	167.974	186.942		193.382	38.0452	62.8698
0.83_584.6179m/z	0.825267	584.618	1206.13	981.67	925.289	1428.89	1460.48	1614.1	1303.77	1272.28	1130.51	369.022	359.125	335.88	166.529	179.939		182.555	71.0384	73.9258
0.83_586.6154m/z	0.825267	586.615	1494.16	1181.23	1079.29	1762.65	1806.68	1992.83	1603.1	1540.11	1397.41	453.217	455.127	412.297	220.843	233.831		245.124	93.7077	129.161
0.83_589.6204n	0.825267	588.613	2080.27	1481.81	1541.45	2311.11	2387.19	2517.72	2161.78	2081.38	1937.33	1482.22	1405.32	1349.41	458.096	561.218		586.581	118.219	208.973
0.83_590.6031m/z	0.825267	590.603	1256.28	1128.45	1054.95	1453.86	1379.7	1508.93	1327.73	1323.71	1173.61	717.828	660.51	693.586	463.191	488.709		553.86	183.476	280.574
0.83_594.6297m/z	0.825267	594.63	383.71	329.392	378.998	430.774	396.483	413.815	416.462	384.786	389.447	242.463	211.826	219.826	123.137	139.056		138.085	60.784	61.1497
0.83_597.6354n	0.825267	596.628	561.318	509.657	509.941	583.867	564.533	586.112	561.749	544.144	566.543	775.12	762.336	646.324	289.838	350.21		326.927	27.4932	131.15
0.83_601.5902m/z	0.825267	601.59	138.618	120.505	87.1475	210.269	204.671	247.703	164.299	181.73	134.79	46.804	32.932	48.0723	21.3003	23.1121		27.3794		12.87
0.83_615.5614n	0.825267	636.536	736.876	634.818	590.889	904.89	917.904	960.04	793.208	797.567	705.966	575.932	476.683	506.174	235.198	271.523		280.085	72.5737	140.623
0.83_619.5598n	0.825267	618.552	1819.04	1608.89	1416.77	2270.22	2165.29	2348.62	1971.92	2174.2	1786.72	1233.9	985.685	1371.62	847.641	853.828		1082.18	777.735	657.991
0.83_621.5580n	0.825267	620.551	2155.74	1888.32	1655.99	2624.33	2514.3	2786.31	2253.78	2477.54	2067.9	1240.01	1022.25	1373.68	832.573	841.885		1055.05	761.029	646.697
0.83_623.5681n	0.825267	622.561	2462.35	2041.7	1865.13	3028.76	3077.91	3393.86	2659.76	2713.42	2276.39	1005.33	890.434	1030.9	564.63	590.744		669.465	375.372	383.331
0.83_625.5975n	0.825267	646.572	1054.73	819.643	726.101	1251.86	1238.72	1408.9	1086.77	1067.88	947.821	450.173	395.586	435.194	237.029	235.972		277.542	27.6427	152.516
0.83_626.5773m/z	0.825267	626.577	269.477	185.892	182.292	319.91	298.299	314.223	284.613	298.276	254.569	239.593	206.186	267.371	159.102	163.133		183.283	58.1606	104.362
0.83_627.5602m/z	0.825267	627.56	88.0627	78.7674	63.2628	106.848	96.3979	95.5767	92.4063	89.1393	74.5298	61.1178	52.406	65.3045	71.1084	63.3855		64.5476	8.89398	40.4389
0.83_628.5761m/z	0.825267	628.576	300.021	198.248	200.272	367.533	324.418	361.118	304.379	342.122	299.55	404.053	345.586	448.212	255.836	255.701		284.599	114.705	135.414
0.83_629.5671m/z	0.825267	629.567	107.442	109.629	72.395	144.189	117.968	165.302	122.681	119.776	111.9	168.436	151.082	165.976	99.8336	97.3457		103.976	29.4849	54.8561
0.83_630.5731m/z	0.825267	630.573	331.472	238.611	222.97	382.24	344.898	378.989	342.735	344.682	328.767	404.988	355.228	424.676	216.639	234.142		248.6	110.259	117.722
0.83_631.5673m/z	0.825267	631.567	147.49	119.038	95.8172	148.38	146.058	145.39	136.434	148.311	142.066	73.038	61.9567	77.5633	48.1958	33.506		44.7069	4.52579	12.414
0.83_632.5632m/z	0.825267	632.563	325.968	240.694	211.407	396.103	344.464	393.713	354.744	384.559	295.567	225.788	187.539	235.707	125.703	117.858		129.348	16.8072	55.122
0.83_633.5678m/z	0.825267	633.568	122.721	93.5306	85.0807	179.472	174.622	218.652	153.411	156.436	125.871	63.4179	53.1603	53.627	23.1777	23.6414		20.1681		9.6786
0.83_635.5769n	0.825267	616.559	946.806	872.615	723.176	1187.94	1141.65	1302.57	1077.88	1161.92	926.489	708.913	598.946	787.301	483.711	473.094		584.27	329.284	339.854
0.83_638.5849m/z	0.825267	638.585	507.554	468.516	466.907	584.434	617.819	610.905	598.467	597.756	532.077	434.347	393.943	377.002	178.586	193.552		193.115	43.9831	85.4169
0.83_648.5635m/z	0.825267	648.564	1916.44	1551.72	1443.88	2210.44	2182.51	2388.41	1994.57	2000.09	1790.72	1284.95	1132.8	1326.82	736.461	776.363		884.057	158.779	490.37
0.83_658.5537m/z	0.825267	658.554	430.851	347.246	347.948	531.316	526.488	505.749	510.167	567.076	521.231	229.827	218.422	208.542	107.513	136.673		138.302	28.9349	49.4241
0.83_660.5482m/z	0.825267	660.548	412.991	314.255	319.552	443.77	442.634	433.365	463.169	442.416	425.1	96.8268	103.743	114.834	74.7858	67.9447		55.9584		22.0271
0.83_660.5544n	0.825267	659.547	233.79	156.541	150.705	288.723	324.326	384.421	239.897	275.345	207.04	127.957	100.529	115.329	42.5682	52.2419		54.5012		23.2203
0.83_661.5441m/z	0.825267	661.544	113.271	84.4861	84.5969	127.12	124.032	148.717	121.354	133.594	109.914	81.8396	76.1191	96.3795	34.0704	43.4329		39.7931		17.5285
0.83_666.5582m/z	0.825267	666.558	202.854	167.491	188.68	224.28	213.915	208.742	229.034	202.077	180.97	146.801	147.385	119.552	45.8442	49.3716		51.1394		7.75839
0.83_668.5563m/z	0.825267	668.556	609.062	479.914	544.203	674.447	693.956	652.219	640.331	594.798	603.732	380.483	360.194	289.38	150.491	145.786		152.059	6.96875	64.5386
0.83_674.5284m/z	0.825267	674.528	443.243	429.551	339.235	632.005	611.058	674.742	501.005	583.964	463.717	383.697	331.972	398.686	256.753	237.162		291.037	129.633	149.462
0.83_678.5103m/z	0.825267	678.51	672.203	620.766	430.967	896.164	862.669	942.415	718.211	875.472	636.722	648.844	484.912	746.894	482.581	472.573		617.748	485.367	377.905
0.83_681.5215n	0.825267	680.514	1434.26	1184.9	1156	1806.11	1754.4	1854.35	1574.81	1567.7	1400.51	940.919	797.77	939.408	532.097	545.822		596.931	267.657	310.915
0.83_684.5344m/z	0.825267	684.534	186.453	144.907	157.225	213.492	194.958	231.04	203.164	186.475	179.841	221.276	184.284	244.599	190.079	203.282		217.767	101.453	105.211
0.83_685.5218m/z	0.825267	685.522	82.7695	85.368	74.8384	109.324	88.4795	91.5103	87.4785	91.8145	91.515	82.5062	71.6206	78.1865	73.6215	69.2799		87.1706	14.3409	31.6071
0.83_687.5255m/z	0.825267	687.525	135.591	124.275	88.563	129.436	130.192	145.277	123.198	130.946	130.343	214.261	192.868	192.139	134.236	136.738		145.814	56.3279	70.1982
0.83_688.5302m/z	0.825267	688.53	224.293	165.249	166.293	265.319	259.895	275.487	250.219	259.694	216.659	357.63	293.201	392.949	317.639	322.872		354.772	199.312	147.257
0.83_689.5192m/z	0.825267	689.519	100.058	80.3117	75.2158	122.902	133.185	148.636	109.454	112.53	101.594	274.598	235.365	271.321	170.322	170.011		193.597	87.7213	88.8802
0.83_690.5201m/z	0.825267	690.52	295.358	235.073	202.273	371.173	378.305	427.434	317.229	368.181	311.931	488.278	409.121	458.835	291.494	298.086		326.532	80.403	131.996
0.83_695.5319n	0.825267	676.514	1218.78	1052.88	886.195	1473.28	1421.69	1600.35	1309.54	1399.93	1178.23	927.638	761.412	1008.52	631.436	605.104		740.223	432.329	445.02
0.83_698.5442m/z	0.825267	698.544	438.043	398.602	342.362	559.764	538.067	625.162	514.061	508.369	444.176	290.926	263.089	262.007	117.25	147.863		144.322	24.9793	44.3674
0.83_701.5481n	0.825267	682.53	1015.77	854.115	794.95	1237.67	1238.04	1348.82	1115.57	1052.94	972.405	639.354	595.709	680.38	366.805	359.103		393.149	121.075	178.095
0.83_705.5386n	0.825267	704.531	1209.33	946.382	977.37	1385.2	1438.62	1577.93	1249.68	1271.97	1117.62	556.813	525.984	492.27	228.126	255.894		265.025	18.8683	108.028
0.83_708.5226m/z	0.825267	708.523	165.737	154.408	140.677	194.571	206.428	219.575	182.981	157.341	153.07	127.349	123.378	123.083	81.8055	78.6365		77.155		58.3114
0.83_709.5182m/z	0.825267	709.518	74.6478	64.9272	71.1407	106.651	156.846	168.3	67.1625	107.164	76.1436	58.8131	60.9195	73.7125	44.7754	54.9843		46.4763		47.0809
0.83_712.5375m/z	0.825267	712.537	136.821	110.469	144.448	148.263	152.763	188.896	141.062	141.738	154.021	112.658	108.5	104.856	50.1841	52.8497		51.6801		35.7253
0.83_713.5136m/z	0.825267	713.514	64.9175	64.6029	61.1133	68.2276	73.6667	86.8697	75.647	63.6719	63.3156	63.8252	52.0781	59.2363	39.4694	38.6882		40.323		25.1426
0.83_716.5163n	0.825267	715.509	165.093	132.516	136.671	195.09	190.951	196.263	161.281	171.965	142.844	116.459	104.115	112.869	53.5619	60.5064		54.9156		30.8824
0.83_717.5135m/z	0.825267	717.514	97.9004	85.9817	73.2709	143.294	180.539	225.847	90.5533	148.828	90.4607	68.5131	59.906	73.0988	38.778	35.5185		35.3733		24.6075
0.83_718.5066m/z	0.825267	718.507	223.315	175.615	179.706	236.076	232.907	253.76	224.285	208.521	196.156	167.48	126.905	177.134	94.8582	97.5658		114.032	33.7088	44.4401
0.83_720.5052m/z	0.825267	720.505	223.527	175.991	190.405	259.886	263.03	279.666	250.681	236.389	234.611	223.02	184.951	213.73	93.6545	120.301		101.023	25.6046	30.729
0.83_725.5473n	0.825267	706.529	810.069	662.509	627.215	1021.3	1003.78	1113.44	849.994	855.271	759.54	457.483	415.682	451.276	232.827	237.167		253.57		119.433
0.83_733.5184n	0.825267	732.511	436.379	355.546	356.671	584.942	674.715	755.51	469.32	541.223	383.241	305.074	319.04	251.75	143.699	151.747		165.563	5.62869	107.954
0.83_734.4815m/z	0.825267	734.481	226.31	221.917	199.654	250.865	254.67	274.714	246.5	238.086	209.204	197.376	144.583	211.431	164.066	153.136		184.831	3.87497	135.212
0.83_737.4815n	0.825267	736.474	586.104	492.352	461.468	703.891	684.387	802.836	598.256	648.544	511.642	401.521	378.053	481.813	238.284	263.344		328.556	202.527	178.322
0.83_748.4837m/z	0.825267	748.484	822.159	711.363	670.964	972.458	940.379	956.808	849.349	874.495	786.888	659.184	612.86	696.422	402.311	423.712		452.998	92.4303	190.099
0.83_757.4913n	0.825267	778.466	2045.38	1772.34	1693.76	2315.04	2340.57	2424.2	2103.04	2117.4	1908.41	1433.5	1274.29	1441.25	842.427	871.521		920.627	215.14	467.586
0.83_760.4931m/z	0.825267	760.493	394.4	254.244	257.794	489.546	516.287	545.405	387.284	427.261	354.66	166.519	165.903	129.377	65.871	61.2002		75.2696	19.237	6.36084
0.83_762.4894m/z	0.825267	762.489	251.007	177.127	159.977	294.638	307.447	309.129	246.592	259.444	211.711	159.962	165.205	130.085	78.2859	83.5739		89.249	24.0732	35.8372
0.83_763.4797m/z	0.825267	763.48	74.3362	71.7207	76.8068	81.7701	71.4537	74.2481	78.0211	72.5418	72.2241	73.3016	63.0876	57.399	58.6599	52.0267		41.2772	6.16501	35.454
0.83_764.4790m/z	0.825267	764.479	907.798	813.36	796.38	1024.74	1006.85	1040.71	951.404	909.049	874.109	581.714	537.186	606.214	399.23	395.669		450.551		265.215
0.83_775.4629m/z	0.825267	775.463	69.3942	73.6963	60.4347	95.43	84.6584	96.5307	78.392	76.512	62.9509	49.5247	25.3768	47.791	35.4941	36.6034		42.4462		23.9297
0.83_776.4670m/z	0.825267	776.467	189.179	158.859	156.567	224.035	235.134	224.218	224.361	234.556	210.969	62.925	69.471	66.0387	37.8387	46.5225		49.8321		18.0841
0.83_777.4616m/z	0.825267	777.462	91.0332	78.6732	65.5697	113.753	112.474	111.628	95.6753	91.0812	84.1782	61.2535	41.1055	54.165	32.8756	37.2681		36.896		9.32666
0.83_788.4701m/z	0.825267	788.47	251.162	206.215	162.863	357.932	393.921	443.474	288.361	288.241	242.514	165.527	150.72	141.49	91.0842	82.1		97.3979		41.9656
0.83_798.4227m/z	0.825267	798.423	562.362	532.479	336.342	718.822	604.283	738.2	560.173	630.946	518.812	602.628	463.254	735.925	497.918	524.148		597.3	420.599	322.636
0.83_809.4242n	0.825267	808.417	1319.67	1175.22	997.548	1620.12	1606.8	1673.53	1431.28	1624.76	1339.43	1198.73	1053.16	1336.5	852.752	814.769		979.003	224.177	425.382
0.83_811.4440n	0.825267	792.426	1750.95	1680.76	1287.26	2075.2	1878.15	2083.08	1825.06	2030.96	1713.7	1618.61	1324.31	1923.27	1340.04	1398.35		1580.86	935.934	815.675
0.83_813.4401n	0.825267	794.422	1951.33	1846.82	1350.91	2394.79	2100.96	2384.09	2001.81	2259.55	1873.49	1772.55	1401.57	2155.22	1495.52	1506.19		1852.84	1052.74	1021.15
0.83_815.4378n	0.825267	796.42	1510.5	1402.32	1061.92	1853.66	1657.42	1926.16	1590.54	1756.33	1450.74	1403.13	1119.87	1746.9	1144.19	1167.37		1391.22	818.367	785.566
0.83_816.4427m/z	0.825267	816.443	373.41	280.853	259.05	416.711	429.763	431.987	399.071	458.753	387.689	378.344	321.454	348.166	165.41	138.436		170.166	11.7839	48.206
0.83_817.4513m/z	0.825267	817.451	78.4529	68.3268	71.2759	84.463	78.7095	89.5535	95.2007	72.0554	79.7228	110.13	117.425	102.96	37.6774	49.7031		58.6186	9.99347	11.8919
0.83_819.4536n	0.825267	800.436	1001.49	788.137	778.906	1116.74	1096.67	1132.81	1047.33	1085.2	1027.6	869.444	797.752	889.22	457.66	482.523		487.048	45.5216	233.107
0.83_821.4668n	0.825267	802.449	1070.68	740.468	792.007	1172.63	1184.1	1238.32	1077.93	1174.91	1044.88	916.386	799.439	930.075	413.271	459.705		507.636	22.116	187.187
0.83_823.4679n	0.825267	804.45	1118.05	857.427	857.954	1232.75	1162.59	1249.8	1133.17	1160.87	1105.94	1152.66	1022.72	1180.79	529.491	585.102		647.941	124.259	231.957
0.83_825.4573n	0.825267	806.439	1135.43	940.56	934.008	1248.2	1177.03	1251.05	1134.08	1201.86	1118.28	1109.64	1017.97	1121.82	585.113	648.773		672.3	183.38	280.003
0.83_826.4210m/z	0.825267	826.421	259.19	222.704	234.83	282.203	291.158	281.924	264.443	297.601	261.178	222.602	228.153	243.969	141.412	152.55		143.622	30.4881	83.8062
0.83_827.4315m/z	0.825267	827.432	78.5043	56.8965	68.0531	70.5271	86.7416	81.5377	78.9268	75.0917	69.8384	53.1888	52.0291	53.0474	42.3515	32.8173		47.5999	4.09277	29.2673
0.83_828.4332m/z	0.825267	828.433	229.638	188.945	241.78	236.337	235.131	214.768	248.314	224.877	226.832	168.136	154.075	142.808	80.9701	73.4003		97.1492	1.66119	49.0286
0.83_838.4291m/z	0.825267	838.429	194.117	169.66	182.724	223.496	240.726	235.971	215.062	194.084	183.472	375.329	347.96	328.225	171.481	167.186		178.324	63.5856	55.9785
0.83_839.4368m/z	0.825267	839.437	85.1626	77.6664	65.0937	83.3992	74.7451	76.9838	75.0196	77.1978	73.3767	234.717	212.165	245.814	138.707	142.008		125.743	35.1949	56.4601
0.83_850.4110m/z	0.825267	850.411	204.885	164.36	170.499	213.842	217.979	212.776	206.259	193.919	195.187	151.975	124.889	143.371	105.934	99.1557		116.509		96.5061
0.83_859.4090m/z	0.825267	859.409	68.0385	66.7657	60.2485	69.0179	68.4189	75.5632	68.1739	68.3408	63.1962	57.3412	50.1276	51.9565	43.8918	32.7095		38.3423		30.6304
0.83_861.4188n	0.825267	882.393	568.951	543.976	511.964	691.342	715.21	749.351	588.802	601.224	506.888	423.219	392.238	491.81	360.678	331.71		368.591	4.05029	275.492
0.83_864.4105m/z	0.825267	864.411	178.308	141.755	137.177	244.053	215.852	258.402	175.057	183.158	143.069	316.748	315.757	333.228	266.486	255.206		258.555	128.657	164.04
0.83_865.4082m/z	0.825267	865.408	74.6474	75.4818	66.9513	79.6954	100.576	95.5609	82.4836	71.6187	72.8288	113.689	99.4332	138.103	84.6629	88.7001		92.2418	36.6357	25.4159
0.83_867.4080m/z	0.825267	867.408	66.1036	71.183	62.601	74.7577	85.0344	100.284	93.5221	64.6334	74.4889	141.75	121.159	146.191	111.307	121.384		118.951	73.6495	56.1984
0.83_867.4197n	0.825267	848.428	325.975	264.795	284.023	353.961	359.213	387.329	337.284	328.586	305.894	229.572	206.429	216.197	135.5	136.347		150.179		84.0962
0.83_871.4205n	0.825267	852.403	625.246	606.016	527.395	736.529	713.724	791.711	649.918	669.846	618.435	452.836	381.683	454.03	311.861	314.476		347.018	17.2655	271.285
0.83_873.4094n	0.825267	894.384	877.577	755.065	726.848	958.342	972.79	1022.85	885.077	847.233	763.783	570.142	505.633	590.452	378.639	354.729		388.96	2.76515	245.345
0.83_875.4304n	0.825267	856.413	488.348	448.633	399.984	537.372	539.543	594.725	506.431	459.251	442.225	301.571	283.571	319.655	180.929	197.226		195.741	76.1115	110.367
0.83_877.4104n	0.825267	898.385	746.346	638.36	635.469	846.958	881.989	896.175	760.578	755.152	642.722	542.392	523.408	549.212	278.372	317.596		334.26	26.1894	147.918
0.83_878.4089m/z	0.825267	878.409	181.707	149.731	161.891	201.533	205.389	215.034	184.25	181.217	158.438	166.704	162.792	164.252	94.8869	95.6453		108.158		59.0502
0.83_881.4283n	0.825267	862.41	577.826	514.342	504.036	630.213	643.975	656.055	616.296	548.223	532.493	436.687	372.48	444.118	274.668	286.047		331.148	7.05615	184.502
0.83_905.4147n	0.825267	886.397	516.939	450.624	464.643	558.108	595.866	611.567	522.138	491.776	482.154	362.127	331.779	356.447	207.949	215.445		253.901	0.796661	114.802
0.83_907.4122n	0.825267	888.394	340.416	294.159	298.272	349.703	357.864	410.129	352.189	317.723	323.32	288.138	247.281	272.098	181.944	185.102		191.289		120.695
0.83_909.4045n	0.825267	890.387	341.399	344.777	315.652	382.17	392.627	396.659	353.723	352.592	334.401	278.966	231.234	280.871	194.236	205.967		225.986		140.652
0.83_918.3701m/z	0.825267	918.37	176.135	153.401	137.05	191.776	194.186	217.782	166.618	163.898	153.671	124.505	110.231	146.32	101.922	92.4802		108.146		69.0224
0.83_929.3816n	0.825267	910.364	514.551	482.08	430.799	583.722	547.377	603.087	511.473	515.733	510.497	298.747	269.332	303.916	223.385	239.826		258.452	1.77344	148.998
0.83_931.3787n	0.825267	912.361	519.448	467.547	442.666	543.771	572.763	642.751	541.846	523.968	486.085	297.382	240.833	292.235	193.039	209.388		214.605		113.429
0.83_933.3830n	0.825267	914.365	503.994	427.079	452.233	566.506	541.108	589.547	521.422	495.046	491.814	288.204	277.779	270.238	171.785	158.777		215.912		93.4491
0.83_935.3909n	0.825267	916.373	482.731	423.417	427.278	513.709	507.32	557.688	486.119	445.665	450.226	293.306	279.266	280.885	176.435	191.281		179.982		83.3749
0.83_939.3874n	0.825267	920.37	469.697	453.565	442.661	552.451	549.409	613.044	527.587	499.382	451.512	319.072	245.47	272.909	188.085	202.299		212.145		108.994
0.83_941.3864n	0.825267	922.369	516.558	424.832	431.808	576.818	543.29	601.056	548.695	459.413	479.986	273.651	251.829	267.939	166.004	186.028		184.342		101.305
0.83_943.3814n	0.825267	924.364	486.116	427.615	424.261	543.214	545.897	591.664	502.225	477.955	465.71	251.02	237.282	234.858	157.009	173.302		197.603		86.9809
0.83_944.3607m/z	0.825267	944.361	314.769	262.875	277.321	331.207	322.017	361.345	308.818	281.077	299.815	179.488	151.245	127.552	97.1947	104.009		130.179		38.9677
0.83_955.3848n	0.825267	936.367	337.503	278.264	287.181	387.602	349.964	378.765	347.283	323.51	306.703	205.035	162.436	232.91	141.778	132.781		156.958		84.6178
0.83_967.3381n	0.825267	966.331	344.535	366.276	317.582	388.319	347.142	403.423	357.361	328.28	313.045	202.182	189.932	201.736	163.641	167.35		185.098	68.9287	93.2935
0.83_977.3327n	0.825267	998.316	275.613	261.885	258.369	307.953	293.595	310.869	299.021	262.206	266.342	197.043	158.513	158.551	117.849	112.759		110.081		53.3239
0.83_978.3255m/z	0.825267	978.326	160.665	144.174	128.834	176.266	161.594	188.373	156.067	149.392	142.715	70.3089	77.137	118.439	88.1183	85.9281		90.2697		59.8473
0.83_981.3326n	0.825267	980.325	317.885	262.094	274.498	338.325	332.164	370.311	320.106	293.995	281.748	152.085	143.634	213.366	134.428	132.733		140.832		83.3369
0.83_984.3116m/z	0.825267	984.312	163.643	153.748	136.69	174.118	177.983	182.894	174.399	168.158	150.981	91.136	66.7056	114.098	87.5538	73.6658		98.1362		43.9089
0.83_987.3325n	0.825267	968.315	492.755	488.872	412.6	549.731	519.254	584.764	498.649	475.206	468.388	238.898	222.157	291.922	231.437	228.407		284.378		189.077
0.83_989.3285n	0.825267	970.311	526.537	475.564	418.526	547.308	528.045	589.292	532.326	470.349	468.352	316.007	253.356	374.413	256.515	255.865		319.973	129.48	180.729
0.83_991.3307n	0.825267	972.313	501.7	484.612	387.127	559.727	513.715	575.632	500.969	500.695	469.481	292.865	272.309	352.485	233.299	225.552		304.338	118.711	148.434
0.83_993.3278n	0.825267	1014.3	939.784	814.353	786.255	1046.61	1001.73	1040.25	943.384	897.085	887.979	554.303	466.733	544.858	369.564	355.416		408.361	125.485	187.053
0.83_994.3242m/z	0.825267	994.324	153.177	121.774	126.677	170.323	154.488	154.759	146.882	143.243	151.211	89.8672	78.1909	78.8456	41.8281	49.4101		52.1771		17.1031
0.84_1024.3468m/z	0.836717	1024.35	737.888	804.958	665.83	815.54	797.499	894.676	809.903	724.173	671.344	553.648	432.565	519.288	553.636	459.809	483.174	547.331	566.792	546.338
0.84_1030.3247m/z	0.836717	1030.32	135.728	320.155	131.524	185.846	170.07	202.783	320.505	198.735	135.053	86.854	97.3618	108.723	106.495	93.2244	90.0968	130.364	136.788	116.193
0.84_1087.2210n	0.836717	370.742	2512.42	2126.35	1703.88	2719.38	2653.77	3045.89	2441.82	2983.78	2517.6	1799.09	1551.42	1779.13	1625.36	1374.37	1332.64	2047.24	1979.22	1713.95
0.84_1090.2998m/z	0.836717	1090.3	145.428	298.747	110.477	167.119	132.181	178.437	302.774	147.988	122.416	80.7367	67.7255	69.0912	56.6033	58.2982	71.5703	71.2163	78.8178	59.1687
0.84_1096.4787m/z	0.836717	1096.48	30.2368	46.7233	32.6819	16.3715	25.5174	22.7037	45.8437	16.2695	22.3098	51.4354	48.1255	64.9725	69.74	73.6373	92.3433	81.8074	81.4696	48.9246
0.84_112.8961m/z	0.836717	112.896	156.122	191.309	217.688	107.524	108.092	97.2911	142.998	125.067	142.097	36.9845	34.2718	34.9412	42.1643	34.9128	38.1562	35.4966	34.6186	35.8657
0.84_1173.3107n	0.836717	1196.3	1711.22	1567.09	1442.44	1730.16	1677.77	2003.63	1714.89	1549.76	1307.23	1429.06	1261.18	1326.54	1506.34	1199.97	1344.36	1605.7	1521.92	1436.15
0.84_1177.2754n	0.836717	1160.27	1135.19	1094.56	898.457	1191.99	1098.53	1317.02	1180.85	945.308	930.371	930.465	762.661	868.752	871.01	768.633	820.477	972.441	953.832	894.671
0.84_138.0542m/z	0.836717	138.054	76.813	9.57497	106.914	88.337	100.277	77.4759	9.12928	96.7167	119.993	99.6393	97.5831	78.4382	89.9081	78.4564	73.4453	81.9804	75.9457	88.7425
0.84_138.9072m/z	0.836717	138.907	326.578	278.644	211.735	352.993	344.73	394.482	327.733	358.497	297.615	251.666	215.776	253.89	240.595	204.611	216.913	277.631	274.79	251.438
0.84_145.0605m/z	0.8424	145.06	105.748	127.266	139.1	92.0915	90.1548	87.0663	152.924	127.546	152.677	232.512	268.839	216.121	278.531	269.869	17.2632	225.564	318.549	331.026
0.84_1706.9602n	0.836717	584.649	802.803	801.222	810.219	713.075	662.132	649.883	784.006	637.628	677.514	706.894	599.418	676.648	652.19	641.337	589.559	685.718	692.021	654.557
0.84_173.1049m/z	0.8424	173.105	13.7362	13.9084	15.7747	12.529	11.5654	13.6891	17.6497	15.7615	14.5919	102.142	110.913	82.2032	84.5775	81.2444		67.8231	59.7529	71.9254
0.84_196.0932n	0.836717	219.082	4472.84	4170.51	4055.87	4081.57	3372.02	2435.76	4597.51	4978.54	5644.31	10585.6	10941.1	8381.96	9559.49	9111.84	8759.59	8370.07	7924.11	8996.45
0.84_196.8652m/z	0.836717	196.865	4921.23	4458.72	3298.12	5383.76	5265.67	5944.01	5228.6	5562.24	4695.14	4335.33	3915.61	4296.82	3988.33	3571.82	3568.26	4926.77	4687.14	4318.64
0.84_198.8621m/z	0.836717	198.862	4829.43	3970.5	3142.15	5453.66	5306.07	6027	4781.37	5649.06	4760.74	4959.01	4448.76	4889.49	4478.16	4088.28	3965.97	5498.03	5279.08	4835.11
0.84_203.0215m/z	0.8424	203.021	20.8882	18.929	38.5571	18.4575	24.0835	25.8941	36.2427	27.5781	28.4347	147.089	168.133	120.437	137.073	130.01		119.836	131.949	130.577
0.84_208.8458m/z	0.8424	208.846	610.856	471.193	483.174	652.802	651.008	669.429	620.483	718.282	625.556	782.411	700.667	841.923	592.465	603.452	7.27756	645.565	408.405	391.289
0.84_210.8424m/z	0.8424	210.842	895.526	705.902	716.277	1020.63	974.08	993.212	934.951	1086.35	940.542	1201.98	1079.2	1312.79	859.169	882.002		973.018	568.045	551.339
0.84_212.8407m/z	0.8424	212.841	286.374	233.015	224.319	316.834	302.102	320.497	299.626	336.099	293.647	423.57	390.7	449.444	316.811	338.61		354.203	246.092	232.663
0.84_218.8744m/z	0.8424	218.874	65.2982	36.5167	55.9877	64.6484	65.1928	56.9557	67.7786	69.0433	74.7112	153.028	173.398	114.67	27.9205	40.3461		32.9434		3.68449
0.84_220.8724m/z	0.8424	220.872	67.0549	35.5802	59.296	57.9018	62.9389	57.8134	65.0423	67.9931	70.8979	152.785	172.758	107.951	25.3822	37.5779		32.2449		2.96382
0.84_2240.5482n	0.836717	762.511	993.736	885.687	792.296	965.62	851.403	830.385	906.663	988.961	956.013	587.246	451.44	452.214	427.414	462.349	414.469	496.886	416.356	439.39
0.84_225.0616m/z	0.8424	225.062	5.05193		2.93243	3.01216	4.84361	4.62365	5.22639	4.56053	6.13777	83.2801	117.606	32.5244	5.68608	7.80259	3.62263	4.22876
0.84_231.8345n	0.836717	254.824	6647.65	5578.08	4347.15	7746.16	7465.74	8490.17	6802.79	7995.09	6637.2	4779.17	4259.37	4808.66	4274.2	3905.53	3681.33	5360.46	5220.57	4672.43
0.84_2340.4310n	0.836717	788.478	1303.11	1055.4	802.4	1497.62	1332.54	1566.96	1242.98	1405.63	1219.63	1089.05	1039.29	1075.55	993.95	960.781	927.337	1262.4	1181.41	1037.04
0.84_235.8737n	0.836717	200.86	1424.36	1303.42	926.15	1638.1	1577.31	1785.46	1457.54	1553.78	1364.64	1197.86	1054.46	1135.16	1062.1	955.022	928.39	1289.38	1240.45	1152.83
0.84_244.8713m/z	0.836717	244.871	4441.69	5130.34	3392.43	4678.9	4514.6	4758.17	5461.87	3829.55	3684.21	85.6234	98.2835	59.5882	58.7036	68.7563	49.5361	47.134	75.8901	27.9932
0.84_256.8206m/z	0.836717	256.821	8627.85	7128.88	5409.7	9981.03	9650.69	10974.3	8756.04	10448.1	8554.31	6248.43	5522.29	6307.74	5591.24	5062.11	4812.29	7076.91	6849.94	6051.96
0.84_260.9816m/z	0.8424	260.982	4.93677	9.13165	11.6614	4.89413	6.18849	9.15239	7.88	7.15572	4.42522	94.7168	104.988	87.7662	129.829	117.238		112.296	132.811	143.492
0.84_262.9778m/z	0.8424	262.978	1.74911	2.85051	5.92496			2.42715	6.48859	1.84692	3.59828	38.0328	42.1437	37.4255	56.9075	58.4885		54.1013	55.4894	65.3524
0.84_266.8500m/z	0.836717	266.85	1025.82	1249.6	781.581	974.646	986.944	996.794	1318.86	887.846	893.472	1247.72	1159.88	1184.95	1124.34	1105.39	1037.63	1257.95	1176.85	1154.48
0.84_267.8106n	0.8424	266.803	5220.41	4045.89	3799.81	6071.6	5938.74	6198.79	5528.28	6642.28	5318.03	5884.7	5060.74	6314.03	3666.22	3752.58		4369.88	2406.46	2146.56
0.84_268.8001m/z	0.8424	268.8	10052.7	7684.92	7277.71	11534.1	11415.8	11888.9	10528.9	12802.7	10210	11737.3	10165.9	12554.9	7298.33	7450	2.87468	8561.55	4707.65	4224.04
0.84_270.7974m/z	0.8424	270.797	5684.56	4411.29	4120.29	6549.58	6446.68	6739.75	5975.81	7214.9	5758.48	6354.75	5503.63	6900.14	3992.28	4075.67		4715.35	2622.04	2329.88
0.84_270.7987m/z	0.836717	270.799	748.461	699.987	684.807	673.079	675.377	674.49	715.198	748.277	675.902	372.598	334.016	374.58	379.128	320.977	339.675	408.594	378.974	386.891
0.84_272.7958m/z	0.836717	272.796	1097.99	1051.33	965.578	1014.34	991.161	996.295	1068.58	1148.12	1047.13	531.547	483.905	512.776	549.456	449.683	447.53	573.37	532.606	547.13
0.84_272.7959m/z	0.8424	272.796	1070.53	814.363	754.392	1242.18	1186.43	1238.13	1111.04	1328	1069.16	1138.27	962.338	1232.34	746.575	762.65		871.943	518.9	468.106
0.84_275.8213n	0.836717	258.818	4508.46	3908.67	3143.1	5137.18	4956.11	5567.2	4561.84	5199.75	4424.79	2855.31	2519.87	2820.15	2508.82	2329.26	2129.98	3124.18	3084.01	2697.55
0.84_276.8321m/z	0.8424	276.832	660.538	377.107	511.21	631.936	642.124	592.544	634.103	671.591	687.269	1439.33	1464.35	1235.81	504.529	603.038		545.231	30.126	166.765
0.84_278.8289m/z	0.8424	278.829	957.461	550.155	726.764	924.472	913.449	873.893	930.176	954.791	1003.51	2090.93	2123.12	1821.28	736.02	879.053		826.676	41.0306	250.154
0.84_280.8272m/z	0.8424	280.827	281.146	136.376	214.536	276.841	281.337	263.352	277.561	299.537	299.945	510.497	540.022	399.239	94.3671	128.871		114.158		9.17909
0.84_282.7803m/z	0.8424	282.78	148.964	148.579	176.06	149.103	143.308	120.884	165.789	177.275	159.835	84.6002	80.1902	84.5727	83.8787	71.8841		73.3091	49.8466	48.6904
0.84_286.7718m/z	0.836717	286.772	50.5337	63.4246	62.6542	41.3613	34.9468	33.805	44.3703	47.7965	42.4297	8.59589	5.65804	9.8429	10.0984	6.92093	11.2765	10.9336	9.9189	19.3142
0.84_286.7746m/z	0.8424	286.775	179.35	155.185	209.703	184.865	177.997	162.558	213.075	238.133	187.258	112.344	100.692	111.528	83.7952	69.6556		85.4525	29.3607	43.5528
0.84_288.8592m/z	0.8424	288.859	100.782	90.0642	112.49	94.0562	97.8566	93.9266	113.914	99.7855	114.516	538.959	595.002	440.06	350.474	385.759		354.843	287.75	255.167
0.84_303.7889n	0.8424	324.764	1215.08	1035.41	999.367	1341.74	1314.51	1332.95	1253.61	1473.82	1228.82	1012.19	838.409	1119.58	724.061	711.961		840.695	504.319	488.182
0.84_318.9405m/z	0.8424	318.94	5.97173	5.97644	13.1946	2.77663	6.72153	9.29437	13.5597	6.30603	6.89505	72.6881	80.5108	67.6522	105.754	97.4428		93.7665	77.3705	98.5721
0.84_320.9371m/z	0.8424	320.937	4.57887	7.79134	14.638	6.20865	10.3965	9.04803	11.4353	3.31384	4.19666	67.653	71.0356	63.1464	100.813	86.9043		91.3745	71.4539	85.5692
0.84_324.8087m/z	0.836717	324.809	737.099	616.354	577.744	722.016	705.74	751.157	663.343	696.278	659.835	938.926	910.655	913.75	867.859	845.572	783.802	992.597	947.197	885.548
0.84_326.8070m/z	0.836717	326.807	295.801	252.419	237.825	308.342	299.975	325.372	278.072	289.646	289.948	450.862	444.289	432.525	377.09	402.401	342.239	440.554	438.434	391.661
0.84_328.7569m/z	0.8424	328.757	1675.59	1267.9	1049.52	2032.66	1933.27	2061.34	1737.11	2191.75	1661.2	1573.66	1310.01	1846.22	1058.49	1081.08		1326.21	834.969	741.537
0.84_328.7595m/z	0.836717	328.76	549.61	289.063	264.818	480.969	390.836	234.677	356.516	670.516	705.519	147.681	115.083	132.376	148.278	120.87	137.646	154.46	143.059	146.096
0.84_330.7554m/z	0.8424	330.755	373.304	323.127	256.594	473.628	443.509	481.441	396.423	526.949	405.961	483.629	421.89	546.724	327.891	331.706		402.557	261.555	237.667
0.84_334.7928m/z	0.8424	334.793	239.013	148.088	177.573	251.667	265.921	263.679	246.801	266.653	240.723	230.906	210.953	212.501	74.528	89.2482		82.5522	31.2061	31.938
0.84_336.7883m/z	0.8424	336.788	324.853	162.689	236.582	347.116	335.857	327.963	320.653	364.318	330.549	408.217	406.022	373.328	98.4538	120.152		126.093	6.71922	18.288
0.84_340.7395m/z	0.8424	340.74	37.089	32.8883	39.0436	29.503	31.596	22.2657	33.8518	52.7951	31.9913	22.199	14.0785	23.4527	10.0951	6.78512		10.1527
0.84_340.8023m/z	0.836717	340.802	3647.72	3348.53	2717.98	4178.24	4108.03	4488.14	3663.55	3519.2	3246.9	343.577	318.329	314.406	308.86	257.883	234.532	321.165	312.273	293.673
0.84_342.7996m/z	0.836717	342.8	4274	2482.66	1573.14	3607.42	2887.66	1966.11	3930.94	5541.25	5027.53	1292.53	1464.73	972.587	937.124	918.707	722.948	919.159	531.004	843.989
0.84_344.7337m/z	0.8424	344.734	65.2217	66.5548	70.0311	71.2646	66.7763	55.3915	74.0241	74.0284	68.2328	21.8352	19.5824	29.4067	19.8007	20.1968		21.7442	4.96269	4.01558
0.84_348.8173m/z	0.8424	348.817	57.7946	45.9074	63.1311	44.9453	49.6835	48.7097	45.9289	31.016	55.3602	78.3011	81.8282	54.7763	11.9866	19.8136		17.2221
0.84_361.7486n	0.8424	382.723	432.24	356.079	309.458	491.767	467.922	472.257	433.143	518.534	426.761	350.433	292.403	409.174	247.402	246.198		302.154	204.393	159.093
0.84_374.7354m/z	0.836717	374.735	2942.83	2397.66	1834.94	3586.48	3534.24	4149.38	3002.64	3716.26	3027.32	2646.63	2286.59	2605.72	2340.57	2015.07	1946.35	3051.97	2940.3	2554.45
0.84_376.7339m/z	0.836717	376.734	1100.07	901.922	754.395	1302.52	1291.65	1440.81	1099.92	1249.03	1066.17	862.156	774.764	847.445	770.168	675.376	653.963	977.947	950.861	846.532
0.84_380.7700m/z	0.836717	380.77	1663.45	1601.22	1320.58	1694.32	1659.64	1739.04	1685.16	1594.01	1545.08	1548.14	1398.01	1537.69	1396.66	1319.99	1254.46	1634.67	1601.32	1452.02
0.84_382.7666m/z	0.836717	382.767	1982.09	1719.05	1598.67	2015.91	1960.46	2047.73	1813.15	1875.88	1846.65	2425.51	2229.74	2430.07	2201.16	2171.15	1982.34	2519.39	2508.1	2271.8
0.84_384.7189m/z	0.8424	384.719	1048.82	874.562	657.101	1258.54	1246.2	1324.49	1081.47	1353.91	1028.09	945.846	745.078	1146.44	683.929	653.275		841.848	590.427	488.327
0.84_386.7164m/z	0.8424	386.716	1053.36	820.137	657.805	1308.76	1233.04	1351.68	1097.14	1384.92	1058.61	934.77	723.08	1103.75	638.564	634.242		798.882	561.222	470.336
0.84_386.7605m/z	0.836717	386.761	367.315	343.272	302.9	388.556	386.282	396.051	367.955	370.981	355.135	494.911	458.373	444.138	396.766	407.654	366.072	480.699	467.524	443.955
0.84_389.7413n	0.836717	372.738	7025.71	5914.86	4551.53	8331.13	8038.17	9509.6	7301.41	8789.05	7201.26	5485.14	4705.83	5487.37	4872.5	4154.92	3994.98	6323.17	6089.61	5357.95
0.84_392.7081m/z	0.836717	392.708	283.564	271.666	261.821	274.312	260.184	312.177	264.27	311.714	307.076	254.239	239.032	238.967	227.89	238.62	208.969	238.048	209.625	226.418
0.84_396.7460m/z	0.8424	396.746	237.674	161.133	190.629	250.59	247.669	253.729	228.253	251.659	229.342	295.233	296.809	286.011	111.478	131.478		125.399	14.1851	39.2256
0.84_396.7635m/z	0.836717	396.763	2031.01	2636.28	1606.03	2275.5	2192.32	2434.55	2735.98	1779.4	1734.09	345.711	333.488	300.809	308.082	303.075	283.221	308.756	301.994	293.67
0.84_398.7560m/z	0.836717	398.756	3960.42	3428.26	3183.69	4312.81	4313.37	4673.1	3673.38	3637.83	3531.62	855.591	887.475	741.958	819.34	774.887	747.291	777.423	758.474	745.556
0.84_400.6951m/z	0.8424	400.695	74.3227	66.1083	70.0601	80.4916	80.9794	62.7592	84.1939	85.9267	67.5714	27.0089	25.1751	34.6189	12.4359	9.845		16.1632	1.65662
0.84_400.7532m/z	0.836717	400.753	1082.18	1580.95	946.269	1147.2	1126.29	1222.74	1620.8	890.334	908.95	197.23	174.38	175.905	185.945	149.987	166.75	191.436	168.333	167.893
0.84_410.2083m/z	0.836717	410.208							5.24698	8.68767	8.10156	46.2731	35.6923	28.1066	32.435	26.6834	26.8676	25.5426	25.315	25.2865
0.84_414.7353m/z	0.836717	414.735	1484.21	1566.69	1510.37	1430.24	1438.04	1341.65	1515.44	1300.5	1335.3	50.0179	57.987	48.355	51.7261	42.9785	49.9102	47.1028	51.5308	42.7568
0.84_416.7345m/z	0.836717	416.735	606.949	781.311	628.402	549.373	564.815	545.609	713.82	467.154	500.673	56.3305	59.7754	35.4252	53.465	53.4694	56.7891	48.3135	43.2557	53.8941
0.84_419.7333n	0.836717	442.723	3133.82	2674.45	2245.56	3304.04	3171.57	3482.41	3027.17	3174.48	2946.64	3339.14	3032.75	3389.73	2969.86	2911.45	2608.35	3598.66	3536.82	3104.82
0.84_427.7650n	0.836717	450.754	896.856	868.775	913.596	840.483	798.458	864.697	829.849	714.381	793.153	1928.76	1845.36	1833.68	1823.46	1749.69	1706.44	1898.44	1781.33	1795.74
0.84_428.7004m/z	0.836717	428.7	2026.21	1668.8	1308.98	2312.73	2206.18	2590.72	2062.3	2505.78	1998.23	1532.32	1332.12	1521.61	1355.58	1255.36	1135.71	1686.64	1628.97	1474.81
0.84_431.6864n	0.836717	432.694	7745.69	6559.5	4965.9	9317.69	8951.57	10415.4	8007.5	9137.1	7584.13	3738.28	3185.72	3639.25	3184.28	2793.92	2613.12	4227.76	4107.66	3531.56
0.84_439.7181n	0.836717	440.725	2170.18	1887.01	1669.39	2221.43	2132.38	2319.64	2001.44	2061.55	2015.19	1995.61	1789.14	2059.03	1801.48	1793.89	1587.08	2175.12	2199.1	1888.24
0.84_442.6772m/z	0.8424	442.677	1554.87	1309.34	939.91	1917.66	1801.14	2010.3	1617	2011.11	1503.02	1367.54	1051.36	1611.61	964.456	968.884		1219.62	774.11	675.183
0.84_444.6740m/z	0.8424	444.674	1926.89	1614.3	1186.93	2403.83	2279.77	2525.05	2009.19	2494.55	1852.1	1576.47	1223.35	1913.24	1148.75	1142.6		1420.26	907.511	794.431
0.84_447.6999n	0.836717	430.697	7990.02	6581.18	5003.06	9457.49	9123.11	10680.7	8327.48	10287.2	8171.67	5126.29	4368.45	5136.65	4538.27	3833.32	3595.49	6021.35	5736.6	5003.26
0.84_450.6664m/z	0.836717	450.666	518.704	477.007	405.192	492.145	492.797	524.101	550.099	595.956	605.523	265.629	210.97	238.42	261.992	208.623	226.515	292.655	276.125	259.699
0.84_452.7053m/z	0.8424	452.705	497.055	252.25	320.223	545.225	515.627	525.533	485.714	545.948	512.343	630.252	597.801	611.262	209.368	244.295		250.971	28.862	64.595
0.84_452.7519m/z	0.836717	452.752	459.305	393.023	369.925	467.118	403.613	388.593	474.298	503.383	505.458	1084.01	1045.4	1013.25	962.561	966.576	842.223	979.075	949.194	939.789
0.84_454.7025m/z	0.8424	454.703	485.662	281.557	307.683	522.451	501.901	512.514	470.403	515.331	489.604	708.253	655.739	671.218	218.905	272.266		251.066	36.1742	57.5934
0.84_456.6993m/z	0.8424	456.699	284.377	204.469	205.868	331.368	321.883	314.35	293.669	327.491	281.247	336.537	295.628	297.635	138.07	138.435		146.183	42.828	49.6972
0.84_456.7175m/z	0.836717	456.718	4429.93	4908.52	2858.18	5197.48	5016.72	5622.97	5611.41	4414.82	3906.87	464.078	430.286	442.233	429.083	342.273	327.024	470.832	431.781	426.031
0.84_459.6996n	0.8424	440.682	598.618	503.86	431.678	710.442	697.749	725.371	640.916	687.304	580.57	359.114	297.828	408.709	257.214	268.442		321.618	90.445	178.645
0.84_460.6498m/z	0.8424	460.65	172.799	171.412	164.562	185.35	174.124	161.658	191.054	199.729	172.177	48.4298	39.8914	63.0989	42.3356	40.8485		41.1286	12.6442	9.51239
0.84_462.6483m/z	0.8424	462.648	105.396	101.536	102.451	120.507	115.535	102.332	114.811	122.099	103.076	35.8149	21.2853	36.633	22.2484	18.7147		21.8604	3.03595
0.84_472.6942m/z	0.836717	472.694	2601.57	2431.69	2124.22	2367.23	2131.74	1892.76	2519.86	2298.19	2432.62	116.651	142.541	76.7901	76.3472	103.633	70.7401	63.7001	48.4974	48.1221
0.84_476.7028m/z	0.836717	476.703	387.481	593.42	339.406	367.594	353.458	346.312	548.595	307.129	337.372	98.7072	98.2668	79.5781	88.5255	83.6124	99.1872	71.0162	68.9543	85.1626
0.84_478.7037m/z	0.836717	478.704	1058.32	934.986	766.147	1110.19	995.737	997.568	1005.73	1010.4	1014.22	98.7883	102.667	71.6041	44.7035	92.8877	46.3937	43.1188	39.8871	37.8805
0.84_486.6601m/z	0.836717	486.66	895.396	720.954	522.119	975.737	910.715	1069.01	910.467	1038.44	889.032	460.125	361.14	483.793	415.386	372.612	379.72	508.189	526.818	447.38
0.84_493.6598m/z	0.8424	493.66	80.8106	65.6862	70.401	89.9107	81.9983	108.883	78.1648	73.1203	74.1458	2.05541	1.86562	1.2897
0.84_500.6814m/z	0.836717	500.681	1470.38	1215.3	1081.84	1595.51	1506.88	1658.09	1379.49	1500.11	1380.47	1623.36	1459.02	1702.45	1411.2	1511.37	1269.8	1756.03	1720.82	1511.66
0.84_501.6440n	0.836717	546.615	2624.5	2097.2	1703.36	3132.05	2986.07	3496.85	2640.47	3199.31	2638.75	1644.97	1410.77	1698.42	1428.21	1280.63	1158.33	1872.38	1870.71	1557.43
0.84_503.6408n	0.836717	548.612	3397.04	2745.92	2120.61	4122.66	3925.34	4639.16	3545.7	4469.83	3461.82	1779.39	1496.36	1805.15	1623.07	1284.06	1239.81	2127.78	2070.25	1780.41
0.84_504.6312m/z	0.8424	504.631	1915.6	1599.77	1184.27	2387.48	2309.99	2554.98	2043.26	2403.83	1839.51	1640.14	1244.95	1965.77	1175.76	1170.34		1470.75	1028.98	834.465
0.84_506.6307m/z	0.8424	506.631	470.513	439.468	306.16	612.261	529.736	558.175	491.872	528.169	435.763	333.61	282.58	403.238	285.349	280.106		331.281	276.705	203.88
0.84_510.7103m/z	0.836717	510.71	549.153	476.931	498.567	538.339	498.042	538.471	496.582	476.511	490.473	1307.01	1206.57	1262.2	1171.85	1140.24	1068.37	1327.99	1234.94	1203.77
0.84_516.6271m/z	0.8424	516.627	1172.65	1100.6	1056.08	1335.69	1269.81	1285.04	1241.74	1400.68	1210.33	640.565	564.068	683.553	459.219	432.556		493.749	194.122	261.168
0.84_517.2322n	0.836717	559.266	31.6299	58.0796	54.1461	10.295	3.57111	10.6746	47.6969	13.3988	27.8975	402.515	412.198	276.316	341.363	323.125	306.531	275.907	281.106	327.73
0.84_523.6699n	0.836717	488.656	4640.32	3954.38	3120.82	5370.08	5151.77	5986.75	4808.33	5703.72	4716.03	2738.6	2326.22	2692.17	2434.27	2038.44	1930.75	3120.23	2978.2	2623.75
0.84_530.6521m/z	0.836717	530.652	604.45	583.734	627.922	573.091	536.654	533.901	499.52	505.905	527.807	15.1093	19.4451	14.5829	11.9554	20.8468	13.5281	21.0415	12.8958	9.35291
0.84_532.6507m/z	0.836717	532.651	1024.73	1117.24	852.392	1028.46	917.556	867.213	1190.18	957.593	967.91	86.3597	94.5971	95.3145	132.963	137.223	186.084	82.1701	115.951	119.722
0.84_536.6724m/z	0.836717	536.672	209.476	215.927	106.106	238.739	209.108	197.711	262.636	218.238	195.633	36.9592	29.6072	11.611	16.8766	21.7917	16.7956	12.1926	12.5059	10.2011
0.84_536.8011m/z	0.8424	536.801	15.6272	22.8071	22.3568	7.20833		10.7463	3.55957	4.04863	5.70053	81.6641	76.9116	73.6044	44.5151	48.3279		56.8215		2.54672
0.84_537.6475n	0.836717	560.637	1870.72	1565.94	1431.74	1900.59	1821.76	1979.58	1749.11	1846.69	1657.41	1325.77	1182.13	1243.13	1174.15	1061.1	992.995	1319.21	1285.39	1183.89
0.84_543.2879n	0.836717	566.277	101.573	110.473	116.465	63.3507	66.6664	49.9953	90.4464	82.0373	73.3309	517.182	513.119	311.337	391.781	407.793	385.398	309.468	324.168	374.963
0.84_544.6212m/z	0.836717	544.621	585.389	489.867	393.533	703.339	661.656	691.394	604.804	724.67	632.414	304.559	222.125	303.775	263.105	250.47	224.996	301.787	338.518	261.565
0.84_550.6100m/z	0.836717	550.61	1713.17	1368.02	963.404	2169.05	2056.04	2510.66	1782.72	2263.41	1739.84	916.049	741.237	903.499	758.68	630.184	576.386	1055.62	1039	890.443
0.84_556.6437m/z	0.836717	556.644	1365.29	1441.05	861.89	1500.82	1416.37	1544.73	1590.9	1420.04	1224.43	553.461	449.483	595.234	483.319	455.566	399.125	660.993	667.111	544.906
0.84_558.2627m/z	0.836717	558.263	96.31	257.007	90.5187	31.2607	33.2755	53.1664	220.436	63.1494	36.7134	976.343	1011.83	688.908	902.505	789.244	831.442	764.821	762.993	888.843
0.84_558.6402m/z	0.836717	558.64	1395.49	1173.65	1020.26	1519.05	1458.61	1653.97	1332.9	1424.94	1281.24	1194.16	990.412	1248.48	1009.68	1034.86	892.262	1301.61	1347.69	1105.25
0.84_564.7834m/z	0.8424	564.783	41.886	26.9234	32.3822	38.8894	46.46	78.0385	45.3456	52.5142	48.6926	501.753	427.367	496.344	315.867	306.309		350.787	153.733	139.457
0.84_565.2490m/z	0.836717	565.249	101.436	50.3946	133.831	63.8021	85.1532	94.1395	45.2282	58.1206	66.0429	71.0931	65.3715	62.6035	55.7222	44.7292	43.0885	61.2617	42.7427	52.6485
0.84_566.7804m/z	0.8424	566.78	52.9971	30.5749	37.1495	53.8235	44.4189	67.8619	32.9789	41.9749	48.3297	376.682	307.462	369.319	257.086	265.925		300.782	138.719	116.09
0.84_568.2622m/z	0.836717	568.262	119.138	93.2188	108.739	124.516	121.132	125.289	96.124	105.369	104.734	123.047	126.273	88.3777	98.7868	85.7787	94.1048	86.3813	74.0772	97.4485
0.84_572.2799m/z	0.836717	572.28	54.5292	37.4695	88.9208	13.5507	1.34632	6.94011	20.6495	43.6448	25.2208	512.332	518.591	329.007	467.936	443.546	417.86	386.245	373.572	458.118
0.84_574.6322m/z	0.836717	574.632	3386.3	2986.59	2341.36	4138.37	3898.85	4352.26	3536.4	3655.47	3301.87	459.104	398.426	458.693	406.098	412.916	360.717	478.948	454.254	420.462
0.84_575.5927n	0.8424	574.585	2081.32	1815.94	1672.78	2439.94	2383.35	2444.59	2201.63	2532.07	2109.12	1332.94	1091.95	1426.87	852.635	828.698		986.889	276.868	476.511
0.84_581.6055n	0.8424	562.588	2248.48	2024.28	1513.42	2797.12	2593.91	2758.24	2401.23	2644.1	2166.13	2012.51	1631.13	2236.94	1395.74	1474.16		1689.55	1108.48	954.402
0.84_582.2739m/z	0.836717	582.274	4212.6	3330.47	2268.41	4734.92	4412.8	4213.06	4040.75	5315.74	5233.4	99435.6	99341.5	77036.2	91327	86156.8	88743	76122.1	80204.1	87969.8
0.84_586.6367m/z	0.836717	586.637	475.448	456.322	498.687	455.259	439.271	395.968	411.732	429.77	479.271	261.701	251.303	272.558	166.606	244.989	180.368	180.751	176.776	168.846
0.84_588.6125m/z	0.836717	588.613	1503.11	1431.08	1213.62	1594.93	1430.71	1263.92	1638.47	1658.21	1626.22	226.388	231.23	203.216	117.49	229.314	119.916	96.0229	85.6092	80.8336
0.84_590.6089m/z	0.836717	590.609	1138.65	1295.01	980.692	1100.26	1058.93	991.561	1385.54	1153.81	1123.27	139.773	158.839	107.575	135.55	127.903	169.339	124.569	114.363	142.648
0.84_596.2910m/z	0.836717	596.291	248.44	292.698	193.585	192.381	176.84	162.203	273.147	203.733	206.606	307.168	339.096	199.584	289.637	236.691	230.193	190.007	203.414	254.639
0.84_598.3038m/z	0.836717	598.304	1179.41	1018.14	892.336	1094.39	1044.37	1115.81	1030.58	984.505	936.935	274.116	279.97	198.642	255.714	228.185	241.016	224.595	214.658	240.304
0.84_599.5584n	0.836717	622.548	1010.52	808.158	657.436	1072.46	966.381	1108.05	1004.94	1241.59	1009.77	1207.84	1206.07	592.449	849.256	650.506	603.461	661.279	704.326	796.083
0.84_602.5848m/z	0.836717	602.585	611.326	611.263	311.749	661.926	636.982	683.509	778.861	739.825	681.938	214.849	214.825	228.289	208.016	215.359	173.571	256.623	250.342	205.746
0.84_603.6830n	0.836717	568.669	1507.91	1371.73	1275.74	1565.2	1456.19	1622.75	1409.73	1349.75	1419.88	2785.53	2404.01	2717.94	2435.28	2404.41	2223.34	2861.3	2774.18	2564.97
0.84_604.2555m/z	0.836717	604.256	1642.99	1286.51	965.051	1984.26	1893.14	2166.08	1674.61	2180.52	1785.67	2278.4	2218.55	1865.13	1873.63	1929.59	1810.25	1943.05	1953.69	1966.41
0.84_606.5714m/z	0.836717	606.571	2392.49	1978.3	1311.48	3155.96	2921.17	3564.34	2626.34	3446.37	2540.5	1066.96	850.048	1078.01	866.075	738.867	653.186	1261.78	1240.98	1002.11
0.84_608.5686m/z	0.836717	608.569	2017.27	1639.9	1109.57	2596.16	2407.31	2943.34	2179.14	2939.55	2194.17	897.496	684.957	904.024	730.014	587.995	552.384	1063.53	1033.14	828.733
0.84_609.5837m/z	0.8424	609.584	91.0058	68.9965	67.7556	95.3013	103.667	122.236	91.2838	105.068	77.6976	45.6731	41.5137	32.7379	10.0634	15.1499		13.2739
0.84_610.5667m/z	0.836717	610.567	784.273	642.767	466.626	1024.11	962.995	1171.13	794.26	1059.12	843.336	356.089	288.365	361.822	325.75	248.957	259.71	412.671	439.32	354.549
0.84_612.6072m/z	0.836717	612.607	770.4	655.48	552.838	781.618	743.09	780.985	756.386	773.402	770.146	275.474	245.903	292.989	243.148	233.257	213.441	311.213	320.379	258.754
0.84_614.3004m/z	0.836717	614.3	8239.11	5910.6	4361.59	7442.17	6998.69	5781.07	7613.37	10858.4	10376.5	129405	128638	94077.5	128336	107471	118311	94487.3	99321.1	116844
0.84_614.6101m/z	0.836717	614.61	1736.47	1511.7	1223	1833.59	1742.53	1865.8	1702.35	1754.53	1659.76	2454.14	1779.29	1873.85	1733.95	1521.51	1373.7	1801.73	1689.72	1693.91
0.84_614.7450m/z	0.836717	614.745	58.3092	59.8149	74.005	82.1502	108.102	150.883	56.293	61.3541	95.9856	2098.35	2077.08	1213.5	1739.93	1490.46	1522.36	1344.68	1438.11	1683.88
0.84_616.2360m/z	0.8424	616.236	84.7085	15.1283	19.7568	72.5471	48.431	27.1258	59.2017	82.1161	98.8517	62.8512	77.7675	43.7948		4.43396
0.84_616.6015m/z	0.836717	616.602	1686.01	1435.06	1150.66	1909.76	1765.03	1955.26	1635.23	1799.2	1582.35	1578.16	1358.7	1614.06	1311.59	1410.59	1228.95	1714.24	1683.61	1421
0.84_618.5965m/z	0.836717	618.596	992.966	825.561	687.321	1106.02	1092.9	1199.13	949.603	1081.96	967.358	859.172	751.286	883.997	731.287	781.251	646.92	923.985	933.345	793.794
0.84_620.5777m/z	0.836717	620.578	876.751	739.454	638.727	910.867	903.396	971.795	798.269	998.764	827.28	520.733	417.616	506.705	440.953	423.626	405.181	535.695	562.248	474.52
0.84_622.7418m/z	0.8424	622.742	108.765	60.2824	69.8826	122.442	124.941	162.982	99.8682	112.253	95.8415	589.124	482.877	608.012	387.45	387.938		452.649	200.284	194.88
0.84_624.6324m/z	0.836717	624.632	501.519	564.011	429.518	529.989	470.771	519.797	620.18	437.93	443.492	441.31	361.631	465.773	375.493	359.215	361.04	442.816	458.09	400.256
0.84_624.7377m/z	0.8424	624.738	137.459	64.7648	83.4074	149.594	140.941	197.678	103.377	138.619	130.68	624.137	531.056	656.033	454.466	462.009		548.886	210.409	212.399
0.84_632.5899m/z	0.836717	632.59	1710.74	1524.75	1325.45	2018.91	1855.96	2027.96	1633.44	1751.88	1673.42	300.849	290.831	309.369	264.07	274.379	234.783	312.393	305.763	299.247
0.84_634.5847m/z	0.836717	634.585	1261.76	1112.48	949.15	1452	1372.43	1514.36	1230.97	1218.64	1177.47	307.382	293.231	296.988	302.935	296.447	309.081	328.397	338.315	311.431
0.84_636.2838m/z	0.836717	636.284	170.785	174.698	191.558	190.451	174.939	232.916	155.898	151.943	164.887	413.049	377.313	305.541	362.469	293.047	373.004	329.458	312.145	376.42
0.84_637.2863m/z	0.836717	637.286	6.06804	14.2762	1.52026				14.6076	5.82622		88.8822	88.423	52.5688	63.651	70.478	70.1617	52.5725	50.1291	66.8351
0.84_646.5733m/z	0.836717	646.573	1308.5	1288.75	1020	1408.34	1266.3	1130.85	1435.32	1551.06	1490.51	310.652	274.59	268.326	128.499	283.324	148.197	143.087	102.23	114.857
0.84_648.5711m/z	0.836717	648.571	1322.25	1294.03	1074.83	1376.15	1254.3	1223.68	1421.12	1369.67	1363.28	220.708	232.705	133.809	207.335	220.6	235.91	162.264	131.549	182.852
0.84_672.5661m/z	0.836717	672.566	1024.01	907.606	750.254	1069.86	963.296	1046.9	986.257	967.742	913.125	465.366	439.04	500.204	394.775	413.376	391.822	525.987	520.106	412.023
0.84_682.5034m/z	0.836717	682.503	492.367	390.95	304.645	506.903	458.993	526.89	463.052	567.408	475.61	126.678	84.2777	117.735	118.865	85.8878	99.1371	146.943	125.19	117.041
0.84_688.5587m/z	0.836717	688.559	1219.32	1023.54	855.127	1405.35	1261.18	1409.83	1153.53	1167.49	1116.53	363.623	305.899	358.824	317.817	301.08	258.304	358.239	358.157	307.327
0.84_690.5495m/z	0.836717	690.55	1523.12	1344.92	1109.38	1752.04	1625.4	1749.66	1493.26	1506.4	1463.86	443.075	353.588	430.699	403.425	353.497	350.5	446.959	453.14	399.442
0.84_703.6408m/z	0.836717	703.641	95.32	162.216	133.938	44.0591	41.8823	70.699	87.6404	33.3477	45.2372	94.6464	94.3056	74.9348	91.0388	83.4269	84.4583	89.0587	81.0563	79.0481
0.84_704.5395m/z	0.836717	704.54	1213.05	1007.3	813.551	1233.68	1083.54	960.139	1274.9	1373.19	1317.46	289.129	262.979	241.466	138.102	242.038	217.974	152.927	171.523	149.15
0.84_706.2586n	0.836717	707.266	849.786	700.882	625.607	766.353	587.673	468.148	945.088	766.705	940.105	5775.45	6469.11	3679.17	3932.98	3345.37	2758.01	3384.06	1878.12	3393.05
0.84_706.5334m/z	0.836717	706.533	1048.09	976.659	826.899	1077.49	954.452	885.435	1050.17	977.542	1018.15	248.227	230.132	178.752	204.873	225.621	173.779	138.065	145.641	176.953
0.84_720.5045m/z	0.836717	720.504	295.37	381.186	209.808	347.509	320.874	310.263	403.292	342.851	344.779	137.178	129.095	120.036	105.774	135.693	109.796	90.3752	90.2118	123.572
0.84_723.2413m/z	0.836717	723.241	27.2312	34.9497	15.2995	12.5518	9.89344		17.5893	11.0627	31.3403	135.651	141.371	75.5729	110.359	87.6501	59.7835	80.5837	19.615	94.4609
0.84_730.6309m/z	0.8424	730.631	0.0441681		0.128066			0.106024			0.260061	42.6319	51.6453	19.5174	27.3592	18.4364		18.8034
0.84_730.6650m/z	0.836717	730.665	110.369	123.32	104.867	125.773	152.632	182.583	123.821	99.3308	120.899	353.799	332.951	288.196	343.612	302.521	282.649	293.949	264.584	327.687
0.84_734.5227m/z	0.836717	734.523	700.862	599.643	539.624	754.131	708.99	794.645	647.603	699.525	669.783	448.256	373.468	465.361	401.141	386.587	371.763	503.401	470.273	417.45
0.84_744.8457m/z	0.8424	744.846	74.0145	76.6516	56.8961	94.1264	64.5333	68.2202	91.8399	112.025	150.046	941.22	813.622	933.214	607.212	621.491		654.843	300.101	249.486
0.84_745.2278m/z	0.836717	745.228	60.5309	71.7543	91.2222	53.6747	45.1166	44.6665	65.8842	26.4572	59.5796	177.462	159.955	130.371	170.152	107.741	139.571	134.345	101.137	147.907
0.84_746.8429m/z	0.8424	746.843	65.8169	51.5679	64.4035	61.353	56.2535	87.0849	32.5455	40.6996	81.3713	972.029	849.488	1047.16	733.573	776.513		806.891	359.384	319.402
0.84_760.5252m/z	0.836717	760.525	836.635	767.158	571.635	900.712	860.035	766.533	841.778	984.685	906.383	599.66	496.581	506.76	471.65	517.159	457.899	458.392	462.374	472.036
0.84_773.4419n	0.836717	796.431	1237.43	1446.75	631.898	1353.43	1301.04	1420.43	1754.49	1607.56	1191.3	468.955	351.602	466.639	437.175	390.607	416.357	559.616	519.679	461.651
0.84_776.3562m/z	0.836717	776.356	3.02989	4.41931	0.193962	9.60048	9.45809	16.8922	6.40611	5.72753	1.50851	379.339	350.47	234.734	258.379	321.291	256.708	202.575	196.761	258.525
0.84_778.4545m/z	0.836717	778.454	1040.6	866.419	502.396	1228.97	1083.26	1258.34	1072.67	1293.12	1015.22	517.378	447.753	570.316	496.255	480.383	383.91	618.59	624.328	494.56
0.84_786.4463m/z	0.836717	786.446	730.762	747.204	302.158	917.564	861.18	1022.93	1007.2	976.453	711.185	396.725	297.071	407.336	358.43	286.76	310.455	461.363	492.157	406.794
0.84_790.1782m/z	0.836717	790.178	31.3482	0.180348	40.8934	42.3318	53.5559	85.3474		39.7664	39.614	193.838	152.793	105.833	123.403	76.0816	92.6356	122.423	123.269	110.36
0.84_790.4791m/z	0.836717	790.479	1168.05	922.853	747.24	1312.17	1182.33	1364.51	1123.23	1215.98	1083.05	1067	936.013	1104.37	910.598	933.158	883.758	1211.95	1226.62	993.994
0.84_793.4569n	0.836717	794.464	2044.47	1951.39	1386.82	2403.24	2267.46	2470.65	2241.49	2286.73	1928.11	1165.41	951.034	1192.9	974.474	874.115	826.871	1265.64	1342.62	1035.53
0.84_806.4728m/z	0.836717	806.473	1279.23	1072.36	897.06	1301.79	1237.93	1326.66	1222.49	1184.29	1154.28	667.615	510.184	657.093	605.47	499.624	509.891	714.213	697.771	616.808
0.84_808.4837m/z	0.836717	808.484	1275.32	1127.52	959.149	1257.27	1191.25	1299.52	1177.8	1177.52	1131.4	918.652	743.872	875	793.878	788.417	704.661	948.182	917.157	847.056
0.84_810.4548m/z	0.836717	810.455	515.531	802.368	303.071	492.8	443.687	484.055	858.805	491.827	419.164	117.722	74.6644	105.284	78.8298	88.666	62.4375	95.3636	92.2527	92.2372
0.84_822.4593m/z	0.836717	822.459	368.74	497.915	192.287	372.566	339.402	281.266	565.208	407.751	348.042	157.134	154.325	96.1618	84.6876	104.08	65.7992	79.9519	91.5239	106.778
0.84_840.4473m/z	0.836717	840.447	346.215	431.289	254.483	350.564	376.618	426.779	393.602	290.276	279.854	138.935	103.593	119.814	100.644	99.7588	56.3135	132.507	125.054	126.498
0.84_900.3940m/z	0.836717	900.394	267.561	383.804	225.946	303.269	307.585	441.103	395.534	251.49	220.529	205.59	178.348	185.357	173.964	148.869	148.395	204.885	237.952	185.186
0.84_906.5027m/z	0.8424	906.503	0.796227	0.434662	1.70488	0.415099	4.52714	2.01361	1.52843	1.69263	4.04208	95.9334	78.0413	79.9563	29.2881	27.4068		20.6373
0.84_908.5046m/z	0.8424	908.505	14.2051	5.1926	3.16353	6.84156	12.928	0.0547764	11.2767	16.3962	13.2416	99.8923	70.958	89.2297	29.5359	31.7315		32.5465		5.11346
0.84_908.5612m/z	0.836717	908.561	118.865	135.546	86.2486	252.647	252.789	373.21	142.002	111.852	93.8302	235.593	206.765	181.743	200.171	190.744	161.999	222.428	219.846	211.701
0.84_957.3746n	0.836717	980.364	2108.5	1913.26	1375.08	2330.31	2203.36	2565.88	2059.61	1970.52	1826.98	1029.6	857.691	983.991	969.247	825.903	758.925	1075.62	1047.1	978.268
0.84_972.3592m/z	0.836717	972.359	241.207	349.417	130.076	303.084	294.842	355.101	383.217	367.775	257.741	192.668	116.616	127.526	121.019	83.5523	101.547	182.805	137.01	144.006
0.84_989.3659n	0.836717	954.352	432.35	724.274	266.515	531.254	540.645	605.932	773.237	410.088	405.388	180.946	190.914	175.389	202.861	164.108	134.027	254.427	265.269	199.729
0.84_993.3980n	0.836717	976.395	1590.57	1513.6	1204.15	1669.04	1558.32	1828.84	1610.84	1477.22	1344.85	1018.35	892.403	1026.1	1015.69	884.663	871.6	1137.06	1149.38	1050.28
0.84_995.3818n	0.836717	978.378	2129.24	2293.74	1492.33	2342.37	2127.02	2575.82	2446.29	2029.4	1791.19	1276.57	1061.23	1198.98	1138.69	1040.3	1041.37	1306.8	1374.79	1168.44
0.85_1094.4656m/z	0.85385	1094.47	35.9636	56.0244	53.8512	25.6369	43.2799	66.1386	49.2699	16.7063	34.1834	157.785	142.625	137.371	143.279	133.58	101.488	167.863	156.076	148.324
0.85_120.0035m/z	0.85385	120.004	109.792	100.239	131.325	94.132	87.6025	94.2846	115.639	95.2209	109.519	264.535	267.234	226.02	255.627	241.189	236.259	243.414	229.036	246.586
0.85_121.0616n	0.85385	144.051	1631.09	1405.25	1420.65	1396.84	1343.93	1203.26	1442.19	1469.64	1600.02	1048.26	1098.87	930.483	870.357	1067.23	858.019	804.396	741.788	869.143
0.85_135.0037m/z	0.85385	135.004	18.1418	15.9487	12.1946	17.6185	17.2773	15.9955	16.6512	15.8076	18.8182	48.0717	43.2218	41.9999	41.8576	47.3302	38.7654	45.9697	41.5142	37.9481
0.85_140.0801m/z	0.85385	140.08	349.872	251.929	190.692	221.751	239.049	200.162	245.195	282.651	279.716	162.678	154.498	145.361	150.343	148.037	134.733	143.362	125.838	124.594
0.85_140.9043m/z	0.85385	140.904	162.555	149.935	110.4	177.652	168.44	188.09	175.322	173.572	160.533	130.515	111.744	131.438	120.312	100.577	117.863	140.98	142.897	129.715
0.85_154.0977m/z	0.85385	154.098	284.133	187.359	155.738	175.641	193.62	175.736	203.262	230.815	224.177	89.7166	86.3114	92.6276	82.9502	85.9866	74.1267	94.2059	68.3401	77.4034
0.85_164.0293m/z	0.85385	164.029	1472.18	1436.28	1733.72	1355.14	1478.62	1642.14	1969.8	1550.77	1653.08	4680.94	4574.01	4136.01	4426.03	4042.01	4115.38	4529.74	4253.9	4431.4
0.85_164.1270m/z	0.85385	164.127	6.24836	4.66395	13.3056	16.9435	17.4229	10.5839			7.67649	9.46223	39.8906	14.263	15.4733	17.0293	10.4947	7.26452	5.01595	14.3401
0.85_169.9864m/z	0.85385	169.986	174.672	215.358	342.211	89.4353	111.578	115.658	132.2	70.1116	75.5065
0.85_173.0329m/z	0.85385	173.033	58.5417	21.224	98.9104	47.4724	46.8638	39.7572	20.1366	46.6779	50.9995	94.8546	95.7378	68.9248	86.1177	84.9589	77.8266	78.9253	70.0729	83.5726
0.85_180.0040m/z	0.85385	180.004	112.007	101.541	190.429	75.7387	85.5561	84.345	126.708	88.9951	108.01	175.283	168.875	154.822	185.405	160.449	181.788	179.641	161.404	185.698
0.85_188.1767m/z	0.85385	188.177	55.5795	58.3953	87.7347	42.1893	50.4512	58.1519	119.096	88.4794	79.0731				0.00159384				0.0629418
0.85_210.1213m/z	0.85385	210.121	23.0143	3.94214	13.383	12.065	12.163	11.1181	1.60171	9.14339	23.7592	1020.65	982.192	880.226	305.06	743.648	268.887	348.497	328.664	341.288
0.85_221.9896m/z	0.85385	221.99	50.0522	37.9752	76.6389	98.2901	108.924	128.483	58.6243	82.0521	97.4787	226.088	210.745	203.921	218.675	193.185	208.542	233.62	229.727	218.346
0.85_224.0192n	0.85385	207.016	318.327	349.603	537.896	243.514	274.458	248.719	396.217	287.362	359.36	747.203	744.125	648.829	823.728	721.988	796.505	730.598	665.504	754.621
0.85_229.8223n	0.85385	274.793	746.847	701.228	652.011	668.608	681.234	670.941	729.546	735.433	732.717	380.317	328.844	357.568	383.113	323.884	326.572	410.96	384.412	376.796
0.85_249.0006m/z	0.85385	249.001	64.6918	53.8813	62.576	44.1655	66.1037	71.8267	87.0612	59.6377	51.9315	354.437	329.526	312.953	395.898	341.427	387.226	378.354	365.691	379.131
0.85_254.0405n	0.85385	219.027	7064.43	6644.83	7570.24	5421.46	5428.99	5141.28	5348.84	5650.55	5827.3	5199.53	4952.93	4682	4907.34	4559.97	4365.71	4792.32	4459.83	4642.6
0.85_268.8481m/z	0.85385	268.848	206.265	232.371	160.93	210.052	200.456	188.619	243.006	190.029	191.121	202.548	186.834	190.753	179.523	173.622	160.044	187.975	187.52	179.928
0.85_308.9567m/z	0.85385	308.957	942.236	818.732	717.407	942.865	794.615	368.249	1031.59	1427.2	1717.61	367.398	372.763	278.5	239.288	396.064	240.659	233.414	222.506	238.219
0.85_315.1066n	0.85385	280.093	6344.6	5209	6572.72	4482.92	4663.19	3223.9	5391.65	5799.42	5098.6	2496.17	2523.03	1818.73	2232.47	2006.78	2115.39	2110.06	2050.12	2186.56
0.85_330.7545m/z	0.85385	330.755	280.603	253.012	253.131	255.518	268.415	277.471	260.896	271.305	260.304	279.936	256.347	258.491	313.915	242.003	272.909	319.442	284.372	298.947
0.85_332.7520m/z	0.85385	332.752	180.019	161.668	150.284	156.147	152.752	173.536	159.343	160.589	157.102	156.817	142.693	148.515	180.394	138.93	167.483	185.931	172.419	166.365
0.85_333.9939n	0.85385	335.001	16.8116	17.2278	32.7703	24.1616	21.9238	34.3784	28.648	21.8509	13.2561	316.935	320.193	250.05	308.266	293.352	298.069	262.12	270.948	286.437
0.85_342.9482n	0.85385	343.955	300.47	378.995	312.742	200.441	162.108	125.282	305.617	219.723	252.983	32.1028	29.9443	17.8638	29.4186	19.6348	32.4603	31.7868	40.5517	32.8659
0.85_349.6629m/z	0.85385	349.663										52.7331	68.1254	79.4768	10.7962	102.632	13.5248	12.2839	12.1151	11.9245
0.85_349.9342m/z	0.85385	349.934	70.7117	107.503	206.244	52.7412	72.56	71.9413	81.4302	33.3795	53.4902	44.0043	49.9174	29.6258	41.1999	39.2797	43.7903	35.7027	30.5992	38.212
0.85_355.8779m/z	0.85385	355.878	8.27911	13.1241	10.7305	3.94136		5.0649	14.7083	7.71922		30.4109	36.8315	34.0819	40.3885	32.0828	41.166	37.5094	35.7235	38.1236
0.85_358.1479n	0.85385	359.155	2716.71	2119.29	1474.23	2723.85	1895.37	1227.04	2193.93	3407.88	3368.14	3586.89	3721.74	3361.38	2929.54	3853.73	3186.87	2669.05	2682.37	2913.55
0.85_364.9202m/z	0.85385	364.92	120.264	148.156	168.664	130.2	180.058	210.971	241.154	114.967	143.999	792.45	792.578	710.986	895.563	700.036	832.822	882.501	854.585	902.54
0.85_366.9153m/z	0.85385	366.915	74.6113	85.6875	86.0334	61.8805	81.6885	112.132	116.44	56.0131	74.3251	618.068	590.157	544.179	683.733	559.931	657.16	674.164	657.342	682.434
0.85_373.0659n	0.85385	338.052	162.871	145.123	213.138	161.058	154.321	95.0388	157.432	168.125	169.287	126.445	154.145	114.984	116.88	99.1913	93.3943	87.8542	88.3598	99.159
0.85_374.8755n	0.85385	397.865	231.177	196.846	284.07	211.071	230.834	324.496	272.634	231.301	255.882	720.566	661.141	656.287	682.389	606.588	635.765	771.135	726.86	703.303
0.85_386.7173m/z	0.85385	386.717	564.771	493.751	469.628	539.521	538.122	548.189	491.765	567.034	575.17	419.878	382.417	401.48	416.985	347.09	372.061	455.532	435.686	413.345
0.85_388.7129m/z	0.85385	388.713	969.09	890.366	842.429	922.955	927.026	979.897	917.185	1029.78	940.416	602.888	521.922	570.324	614.507	501.632	513.328	668.126	620.915	603.129
0.85_392.9582m/z	0.85385	392.958	54.8965	65.0079	67.7019	66.8089	64.3373	67.9041	56.2647	76.394	64.1754	227.583	208.153	189.354	232.643	198.088	207.355	214.009	219.494	231.214
0.85_394.2568m/z	0.85385	394.257	26.2723	38.1014	29.9213	10.713	6.66378		6.91921
0.85_394.9552m/z	0.85385	394.955	12.9862	12.6527	10.3274	14.1487	15.5023	16.6376	9.74692	7.82645	12.2324	115.614	118.308	96.5994	110.682	104.908	103.55	111.089	96.2782	108.941
0.85_403.9097m/z	0.85385	403.91	262.269	319.15	298.837	147.205	124.888	113.54	232.377	158.58	174.986		2.07116	1.83075				0.546208		0.80932
0.85_406.7841m/z	0.85385	406.784	488.406	469.941	516.345	416.577	405.239	437.947	458.349	389.468	424.463	341.305	340.106	300.382	348.139	297.335	314.513	286.341	256.607	304.489
0.85_412.8682n	0.85385	395.865	47.2853	37.2311	76.9499	43.0991	48.249	54.7535	50.3361	43.0131	47.7829	184.601	173.739	175.898	183.63	154.454	161.604	180.494	171.893	170.914
0.85_420.0632m/z	0.85385	420.063	121.978	42.8176	41.0624	95.6021	89.2956	16.0275	65.8228	113.843	123.387	53.2391	55.6325	44.5895	40.0192	47.5855	35.1683	18.2267	25.2827	25.1636
0.85_445.6816n	0.85385	490.653	4312.41	3611.18	2745.14	5154.76	4998.25	5825.97	4499.34	5612.22	4484.38	2667.33	2206.4	2670.08	2374.06	1965.91	1915.49	3120.68	3019.65	2599.28
0.85_462.8249n	0.85385	463.832	627.087	717.855	836.225	431.397	463.285	519.324	609.67	413.203	456.295	300.72	292.989	233.872	235.338	198.194	182.538	251.204	142.568	211.151
0.85_471.7937m/z	0.85385	471.794	44.3819	28.8811	77.2786	12.2416	35.3446	33.7404	43.3152	7.48914	38.4727	55.5459	58.1537	64.1729	68.9498	58.6954	66.1832	68.8818	60.2228	65.1486
0.85_482.8445m/z	0.85385	482.844	298.906	259.519	313.485	294.621	290.681	295.583	318.906	247.572	236.909	1184.61	1151.37	1016.19	1187.32	1042.07	1120.14	1089.75	1141.94	1124.25
0.85_484.8332m/z	0.85385	484.833	86.9097	360.582	142.609	68.2996	92.1728	111.054	392.605	75.6693	61.4166	342.452	330.396	305.497	391.385	337.027	366.42	377.39	381.073	387.937
0.85_504.2537m/z	0.85385	504.254	96.8296	38.0699	9.04453	76.885	43.0119	22.8987	102.051	222.889	221.891
0.85_507.6376n	0.85385	552.609	1503.11	1287.17	1010.25	1693.47	1619.93	1786.1	1545.78	1765.12	1566.65	675.982	542.117	648.601	604.137	466.927	466.545	766.092	737.828	644.887
0.85_522.6035m/z	0.85385	522.603	102.709	101.073	103.845	70.471	78.6553	61.2328	87.8231	100.544	87.7481	27.7113	20.1077	15.2759	24.9185	18.085	24.19	26.2187	29.1345	27.8269
0.85_539.3300m/z	0.85385	539.33	192.28	98.9971	4.69595	52.0303	41.2167	22.273	247.091	331.373	194.981
0.85_539.7982m/z	0.85385	539.798	81.8088	108.047	163.602	86.4025	86.1332	104.025	111.103	81.6947	63.9126	90.3607	108.573	66.537	90.9283	75.7675	88.103	77.7472	87.3642	81.9895
0.85_542.7873m/z	0.85385	542.787	80.6758	86.8561	101.44	76.9462	87.5536	109.806	82.9823	43.3236	45.2746	251.468	222.594	227.204	267.066	219.666	269.453	249.587	276.029	278.649
0.85_592.7387n	0.85385	637.71	269.572	338.806	331.188	153.061	160.431	205.91	305.21	193.464	211.689	222.737	221.673	206.005	216.368	184.336	182.285	234.827	227.909	230
0.85_623.7159m/z	0.85385	623.716	135.234	140.513	175.768	95.1323	107.594	156.235	144.723	85.3717	94.2327	32.9547	37.591	24.1093	43.5889	11.7145	22.1692	25.0913	18.2296	28.1164
0.85_624.5442m/z	0.85385	624.544	805.107	705.181	576.5	782.83	749.689	779.794	756.976	897.212	796.33	195.592	163.125	199.887	194.332	147.592	161.202	255.615	239.593	204.441
0.85_632.7059m/z	0.85385	632.706	23.4697	34.9296		25.4175	19.2296	32.0527	36.32	4.50197	19.5357	82.1694	41.8422	58.5866	70.3951	37.7162	56.9104	88.0916	94.0571	94.7347
0.85_662.5366m/z	0.85385	662.537	550.067	623.807	329.107	618.719	553.144	619.131	758.819	710.055	587.091	203.531	164.538	189.453	192.553	195.54	175.615	205.144	222.249	183.225
0.85_671.3752m/z	0.85385	671.375	46.6617	10.5988		35.3429	4.70767		69.1461	125.395	118.304	6.3652			3.75132	1.49812	2.56752	0.279765
0.85_680.7622m/z	0.85385	680.762	66.3705	26.3221	39.0755	43.8435	54.0552	51.9797	47.769	57.0817	47.5408	245.101	222.414	217.556	222.068	216.493	193.625	232.055	234.403	218.044
0.85_685.2844m/z	0.85385	685.284	1063.87	837.322	633.992	773.795	615.15	484.256	1013.25	923.292	1011.95	3062.26	3449.43	2156.22	2044.04	1911.8	1435.96	1955.09	993.926	1785.42
0.85_708.5284m/z	0.85385	708.528	208.718	160.641	114.386	190.568	175.657	108.744	209.246	221.432	179.847	22.2102	46.3176	33.7919	15.7783	22.438	16.3033	18.1204	16.9278	19.3183
0.85_722.4925m/z	0.85385	722.492	384.873	458.776	183.316	468.522	442.171	498.447	530.792	456.654	334.762	149.247	112.437	120.57	118.223	87.4623	110.96	136.149	140.379	123.994
0.85_724.4899m/z	0.85385	724.49	500.22	534.731	198.247	529.67	489.796	590.741	662.134	567.694	453.733	146.781	110.627	141.396	137.718	117.169	119.349	168.996	182.3	150.79
0.85_758.3451m/z	0.85385	758.345										169.696	188.618	148.402	17.1152	216.794	30.4478			17.9452
0.85_764.2158n	0.85385	765.223	167.428	75.0086	111.075	103.853	44.8374	61.3882	92.7095	213.896	203.406	456.372	501.55	341.307	375.535	331.6	280.336	342.204	252.098	323.3
0.85_766.4819m/z	0.85385	766.482	196.028	237.209	133.585	218.201	218.801	233.6	280.52	217.974	156.737			3.72869	1.31743	23.6136	1.78321	2.44154	11.32	9.19647
0.85_786.6369m/z	0.85385	786.637	135.162	76.173	92.5255	154.952	179.836	277.18	81.8447	124.432	143.218	450.879	391.99	405.387	433.503	326.736	348.221	487.023	504.05	452.597
0.85_807.7145m/z	0.85385	807.714	244.115	175.083	147.792	183.875	146.127	127.558	187.459	222.059	242.951	126.983	79.0119	96.7841	130.067	113.213	87.5197	133.301	121.024	108.669
0.85_824.1605m/z	0.85385	824.16		17.0428	25.3563	23.4417	9.63766	0.689703	31.0016	58.3238	41.0492	166.175	135.465	93.6844	131.879	102.601	84.0293	98.9751	110.962	129.542
0.85_826.1553m/z	0.85385	826.155	80.2623	68.8879	14.1941	72.3391	28.9903	23.5493	104.376	123.806	144.99	106.014	123.668	81.8357	101.287	87.8549	79.2658	95.4537	98.8745	97.4486
0.85_828.7730m/z	0.85385	828.773				6.49231		2.59772	32.7869	40.7491	13.9122	10.0306		18.6185	32.7381	68.1291	32.0891	38.9933	3.97111	51.0501
0.85_844.5935m/z	0.85385	844.593	331.468	272.791	217.127	388.476	422.715	667.436	309.447	347.547	300.233	994.648	858.552	987.3	923.532	696.21	661.109	1263.46	1223.96	1010.31
0.85_854.6231m/z	0.85385	854.623	135.935	137.909	104.728	133.616	116.593	148.865	149.577	175.335	169.649	211.506	186.029	209.284	191.335	196.995	180.756	247.006	224.686	216.185
0.85_858.6060m/z	0.85385	858.606	117.335	98.6062	78.0995	106.602	118.045	128.18	82.9622	120.717	63.86	231.503	234.999	210.542	213.99	170.724	168.072	241.239	191.032	194.674
0.85_902.5544m/z	0.85385	902.554	267.081	283.549	169.267	405.672	451.963	636.317	220.51	281.188	207.414	452.324	340.193	444.593	438.111	330.039	377.67	496.142	518.821	452.709
0.85_906.5520m/z	0.85385	906.552	247.064	204.408	79.7929	351.546	371.616	494.56	245.359	244.749	207.354	268.583	207.949	214.845	220.053	179.582	211.415	255.778	254.219	238.203
0.86_1021.1176m/z	0.85955	1021.12								10.2778		56.5919	82.9822	70.3193	62.0437	58.847		50.4919	16.5085	13.4931
0.86_146.0443m/z	0.85955	146.044	456.814	758.548	963.969	256.855	252.534	246.27	490.213	287.996	398.699	54.9665	63.1602	45.5101	48.7651	40.1182		36.68	12.4468	32.7903
0.86_146.8667m/z	0.85955	146.867													8.03139	7.09485	4.58275	3.84567	19.6731	16.4391
0.86_150.8865m/z	0.85955	150.886	124.586	100.004	103.111	137.433	143.494	140.636	129.687	147.357	125.298	199.468	196.099	214.454	216.082	207.522		219.106	162.547	176.255
0.86_152.8835m/z	0.85955	152.883	151.158	127.464	117.742	162.489	163.488	162.327	147.389	185.534	150.506	246.599	229.269	259.222	253.529	244.412		254.081	209.702	204.732
0.86_205.0129n	0.85955	225.988	313.684	479.986	616.099	195.709	186.324	203.819	344.559	194.884	269.44	103.132	108.955	89.3554	96.7242	87.3343		90.6928	19.7093	67.9936
0.86_213.0203m/z	0.85955	213.02	6.7888	2.3457	6.2531	3.20442	1.74927	4.36459			6.16747	30.4832	29.2225	16.7595	14.3408	12.4924		15.9216	3.24084	6.34225
0.86_215.0316m/z	0.85955	215.032	13971.9	10125.1	14187.9	11928.2	12889	14028.9	12145.8	13645.7	15156	68393.9	76172.9	60901.6	53761.6	54328.7	262.331	49379.2	39591.9	42434
0.86_215.1759m/z	0.85955	215.176										964.517	1093.35	933.269	994.239	959.682		841.907	472.202	642.579
0.86_217.0291m/z	0.85955	217.029	3932.28	2868.17	4051.92	3271.56	3506.27	3893.61	3365.67	3716.22	4205.89	20136.1	22580	18070.7	16381.8	16528.3	65.294	15045.2	12260.2	13149.6
0.86_284.9537n	0.85955	283.946	80.0768	108.038	156.045	50.0898	53.3413	59.5194	89.1408	50.0592	67.8516	22.7414	22.1284	15.8308	40.8884	33.9627	2.91316	35.6706	25.0205	38.3928
0.86_285.9448m/z	0.85955	285.945	43.8155	58.0732	80.6206	24.3327	25.8324	28.9014	42.0327	28.3728	32.1623	11.0602	9.35579	10.909	10.6414	9.88632		14.0808		3.09389
0.86_286.0619m/z	0.85955	286.062	357.651	510.692	311.057	205.148	137.492	81.7572	281.235	239.348	331.428
0.86_322.9285n	0.85955	343.903	33.3093	40.9327	66.5771	23.318	23.3182	26.6924	39.6921	22.1987	27.1858	18.7608	16.2777	20.3684	44.9702	34.9457	3.06535	35.7622	43.8088	63.9903
0.86_332.9496m/z	0.85955	332.95	1.8917	3.28543	0.933722	0.303734			2.74322	0.146601	3.06955	80.0935	88.3406	78.1784	106.582	102.33		85.9925	68.0721	98.6798
0.86_341.9032m/z	0.85955	341.903	39.264	44.0777	66.3692	23.202	26.9657	27.3398	41.7764	26.7245	30.0711	21.5891	16.4918	19.1819	24.674	19.0742		25.8386	16.3989	32.6299
0.86_344.0203m/z	0.85955	344.02	118.556	150.81	101.711	68.8305	40.6718	20.467	92.0317	78.5149	101.583
0.86_344.0998n	0.85955	365.074	2005.58	2129.56	1253.79	1877.02	1175.6	703.767	2414.48	2974.36	3668.37	426.5	547.076	413.07	137.349	497.22		131.24	79.5587	123.714
0.86_345.0913m/z	0.85955	345.091	11.0494	12.8806	3.32075	14.8945	13.0641		24.8354	31.7506	34.529	1.29335				3.96074
0.86_390.9074m/z	0.85955	390.907										41.5965	41.8421	46.6361	62.0384	55.7481		51.8582	30.9293	41.6624
0.86_395.0964m/z	0.85955	395.096	102.864	53.7836	99.8539	84.3844	94.4261	115.951	74.952	110.81	117.705	2195.51	2408.99	2106.12	1409.32	1525.32		1259.46	562.054	610.842
0.86_397.0944m/z	0.85955	397.094	26.0198	11.3828	26.6155	20.0652	21.9204	27.0496	20.6173	28.777	31.7226	442.777	482.067	427.203	302.455	316.161		272.343	126.649	144.792
0.86_401.9879m/z	0.85955	401.988	144.572	144.044	128.766	57.3739	19.4118	11.1575	76.2103	51.7743	117.109		0.0023494
0.86_423.0342m/z	0.85955	423.034	407.522	380.658	204.078	404.88	272.134	168.713	557.57	734.175	818.657	188.854	238.846	179.738	41.0576	186.996		42.9667	20.3074	35.1503
0.86_480.9927m/z	0.85955	480.993	325.824	272.63	212.448	255.402	195.091	115.373	334.278	460.874	525.245	87.6226	112.647	94.1304	21.7953	95.2526		18.8584	5.85974	12.4848
0.86_482.9895m/z	0.85955	482.99	384.612	270.153	195.089	253.661	175.572	106.83	318.147	433.317	488.621	106.44	138.794	98.2558	19.1903	92.4043		17.7384	4.83658	12.4385
0.86_538.9519m/z	0.85955	538.952	128.607	92.0535	48.9365	132.959	82.0623	50.0975	152.31	222.794	232.212	83.6656	72.9139	69.9035	11.5619	48.1594		13.7554	0.0568108	5.317
0.86_540.9485m/z	0.85955	540.948	158.079	123.689	62.0715	193.241	109.934	67.0814	214.177	316.448	314.571	73.0817	79.9385	66.1704	19.1304	67.6489		12.3783	4.24109	4.52725
0.86_598.9087m/z	0.85955	598.909	90.4932	59.9057	48.7258	125.784	82.3216	46.0924	141.708	208.196	213.239	69.3313	67.9045	61.8249	12.9596	49.2962		24.2748	5.40674	9.39129
0.86_600.9190m/z	0.85955	600.919	124.962	99.9761	50.0504	135.753	79.448	38.4239	147.421	200.92	216.544	48.2956	47.042	50.8385	12.5992	33.9261		20.3465		2.5448
0.86_638.7202m/z	0.85955	638.72	48.819	16.6908	24.509	28.5989	44.0435	38.3496	55.7572	54.5542	67.3868	32.3149	27.1505	28.6478	14.177	11.5681		9.48578	4.13403
0.86_654.8678m/z	0.85955	654.868	71.0928	43.1624	26.6366	73.5295	33.0697	19.579	76.2777	109.104	120.62	45.3185	35.1896	29.5729	3.95095	10.3868		5.63605	0.0674947	0.276942
0.86_656.8675m/z	0.85955	656.867	114.973	89.5071	51.5619	122.82	89.0746	36.8925	141.264	219.372	211.086	209.739	205.24	174.464	74.3475	98.0346		80.9262	25.3893	23.8911
0.86_714.8241m/z	0.85955	714.824	84.725	39.9296	30.5986	102.022	64.6862	29.9441	91.879	152.547	148.234	76.6933	90.6806	56.7938	10.117	24.6216		34.2338	2.54404	5.03834
0.86_716.8295m/z	0.85955	716.83	109.215	47.2203	24.5972	90.0965	56.5206	43.6955	110.554	154.678	170.357	65.8897	85.9998	56.285	19.6088	34.0164		26.299
0.86_721.0545m/z	0.85955	721.054	5.79343	18.1311	28.7391	6.32344		3.85557	11.218	1.4201	6.35038	94.0808	118.381	136.962	138.098	147.15		145.487	76.3565	81.612
0.86_749.0352m/z	0.85955	749.035	0.409536	2.48386	12.2901	2.00385	0.949331	2.61744	8.66578	0.178136	3.92359	264.448	291.562	311.45	314.65	284.548		278.566	202.831	212.071
0.86_750.5324m/z	0.85955	750.532	8.44942			34.6406	57.6171	58.7584	11.9913	14.0741	4.18294	199.107	210.628	210.684	110.178	139.403		142.056	34.7004	49.9172
0.86_770.0495n	0.85955	751.032	19.2958	38.2106	62.8334	9.93701	16.9536	7.12098	40.5795	17.5046	31.8413	699.579	746.989	751.814	781.043	714.036		693.049	466.843	463.231
0.86_772.7836m/z	0.85955	772.784	75.4788	52.5148	36.0476	76.0009	29.993	14.8942	100.262	105.762	117.291	4.81022		4.64179
0.86_795.0823m/z	0.85955	795.082				4.24459				8.85189	4.62076	55.3623	74.4786	53.4092	35.2665	57.269		41.5961		12.1111
0.86_806.9936m/z	0.85955	806.994	10.5413	13.1947	26.2285		2.0674	2.98367	2.69269	7.73309	4.49848	559.32	538.455	563.887	536.264	529.79		505.227	369.107	324.058
0.86_808.9887m/z	0.85955	808.989	0.958369	10.6711	9.14283	1.77274	7.92555	16.5563	9.50792	3.51876	0.620501	1002.23	942.721	1089.73	975.642	936.57		942.587	594.396	557.47
0.86_810.9878m/z	0.85955	810.988	4.48289	27.2753	37.0949	14.6551	3.75055	2.97363	17.745	10.176	18.0369	803.294	770.943	828.574	786.822	756.898		782.972	457.782	484.235
0.86_811.0873m/z	0.85955	811.087	0.630681	1.42054	0.344346				3.34301	15.2788	0.200175		14.6531		36.8998	37.8612		25.5044	16.6553	15.7093
0.86_812.0828m/z	0.85955	812.083				0.380479				0.0517209		88.8279	123.497	128.763	177.533	165.438		142.217	27.6136	98.5618
0.86_824.0653m/z	0.85955	824.065	4.91816	2.3483	6.82089						4.31234	80.6588	109.159	75.9837	51.3672	54.2609		48.5384	16.6832	21.4822
0.86_832.7417m/z	0.85955	832.742	26.243	4.86191	8.21939	52.6476	16.2067	10.877	50.5179	87.9627	84.8418	6.27124	5.7457	4.81772
0.86_840.0619m/z	0.85955	840.062	3.32877	3.35493	2.69866	1.44339	1.75208	0.418632		1.98241	5.28508	155.914	168.777	180.523	140.4	148.721		133.535	82.6184	90.126
0.86_853.0364m/z	0.85955	853.036	3.75203	10.6088	11.7021	8.72272	0.356976	0.764782	17.2683	9.35884	10.4801	90.3461	94.1927	66.524	44.5823	54.0278		35.4817	18.2563	22.7667
0.86_901.1037m/z	0.85955	901.104	0.080468	0.100852			0.42576		0.0814769	0.915892	1.43598	11.35	18.4647	38.4132	105.63	104.22		76.48	44.5833	44.6015
0.86_914.0983m/z	0.85955	914.098				4.75684						41.0754	65.3557	49.2872	35.3112	33.7214		26.9756	6.61646	14.5073
0.86_929.0935m/z	0.85955	929.094	12.6105	7.26464	2.42821	14.3516	8.94725	14.5659	2.90981	6.21725	18.1157	141.498	202.996	191.795	295.283	251.549		234.918	212.749	253.156
0.86_931.0934m/z	0.85955	931.093	3.82384	2.29702	1.06103	4.84692	6.63545	7.31738	4.97055	1.67809	9.2484	227.141	282.975	258.778	377.449	335.475		305.601	250.581	253.249
0.86_932.0945m/z	0.85955	932.095										99.8136	124.482	121.594	123.619	122.455		112.076	74.2444	75.0701
0.86_933.0924m/z	0.85955	933.092	4.95091	3.02709	3.64815	13.951	12.5095	15.2043	7.38894	6.2675	11.0498	138.038	156.893	150.872	206.755	194.854		164.343	133.981	155.595
0.86_943.0727m/z	0.85955	943.073					5.96425			1.99725	4.0055	86.8437	90.5677	76.3243	47.7813	47.7964		33.9106	3.60583	10.3804
0.86_987.0536m/z	0.85955	987.054	8.47485	3.84699	7.77929	6.26482	8.44475	11.749	2.90663	7.57666	3.61303	194.887	176.432	236.616	173.389	174.668		151.811	117.053	112.413
0.87_1004.4698m/z	0.871	1004.47	5.26195	29.1817	44.5256	18.4778	21.4912	34.5587	8.1314	4.66615		74.4432	71.1205	65.9834	77.7096	71.7053	51.1992	99.4262	87.2719	65.4883
0.87_1020.0283n	0.871	1065		30.3138					7.39976			152.63	107.435	106.4	107.621	152.837	116.113	124.651	137.531	121.593
0.87_1032.9150m/z	0.871	1032.91	46.8851	100.831		37.6586	36.4457	48.91	112.67	36.1417	26.8802	289.855	273.926	192.824	174.425	230.358	203.881	281.581	245.085	201.635
0.87_104.1068m/z	0.871	104.107	370.075	505.69	643.532	724.987	662.342	807.929	460.613	412.991	467.736	592.462	570.112	553.786	765.821	669.648	688.378	677.291	702.03	661.173
0.87_109.0882n	0.871	132.077	1539.45	1791.69	2566.77	1106.93	1249.63	1323.59	1479.25	1245.43	1160.84	1024.76	1016.9	822.685	955.638	842.058	897.406	919.379	791.532	882.649
0.87_1123.9716m/z	0.871	1123.97					0.830313	3.68266	5.77763			74.4559	48.1873	35.4321	49.2221	52.7798	44.3265	62.8468	43.2261	53.9099
0.87_1152.9465m/z	0.871	1152.95	18.7449	31.8686	21.7783	12.0012	9.10745	4.89258	20.6914	10.2983	14.2241	173.436	191.678	113.919	105.281	157.7	145.253	184.603	137.852	141.096
0.87_133.0619m/z	0.871	133.062	98.1375	72.6602	144.601	96.039	99.197	80.6739	61.0381	90.4161	105.063	64.6301	74.4507	54.9696	58.3438	57.9948	54.3648	52.5998	47.7484	58.1627
0.87_137.0707m/z	0.871	137.071	3855.15	3934.75	4600.04	4829.48	4823.39	4055.36	6540.65	5904.56	5822.62	455.559	467.939	397.581	414.883	372.556	329.264	528.836	431.21	507.698
0.87_159.0946m/z	0.871	159.095	47.7956	27.3445	30.3831	26.9404	25.3034	23.9054	23.2511	21.856	30.0009	189.645	210.107	153.408	167.945	163.732	141.48	134.698	131.505	171.481
0.87_165.0636n	0.871	130.05	1640.22	1828.85	3070.57	1173.8	1523.96	1767.34	1691.06	1206.73	1370.19	3923.02	3880.31	3330.36	4267.71	3765.6	4375.13	3772.23	3687.61	3997.38
0.87_169.0586m/z	0.871	169.059	6590.03	6014.74	7141.16	3766.25	7608.44	5629.66	4497.24	1810.61	3963.7	18281.3	17622.4	16664.5	17329.8	18475.6	6697.76	18249.1	17304.5	15632.6
0.87_174.9986m/z	0.871	174.999	46.8363	44.162	72.275	27.164	31.3426	31.1337	40.1897	28.363	28.9596	3.66953	2.66475					2.53555
0.87_175.1187m/z	0.871	175.119	9668.78	8543.02	10462.2	7947.93	8731.46	9911.15	8575.15	7917.09	8069.41	38558.9	39927.6	30353	37364	33039.1	35846.8	32421.4	30967.4	34204.2
0.87_183.0658n	0.871	184.073	32758.9	35758.8	42160.1	19610.9	17704.8	13155	28475.4	26729.5	27981.6	2658.45	2779.46	2299.94	1450.61	2592.65	1578.91	1357.17	1200.25	1432.93
0.87_188.1396m/z	0.871	188.14	130.278	100.22	103.469	108.037	112.039	80.4301	125.871	141.271	151.545	2286.38	2258.23	1893.03	723.463	1684.84	648.987	754.299	716.146	763.016
0.87_202.9055m/z	0.871	202.906	20.4809	21.6368	30.9399	20.0145	26.9313	36.164	15.0321
0.87_203.0525m/z	0.871	203.052	130001	107078	115393	110708	117069	135435	106827	121597	120905	449007	444514	394602	427164	408154	408621	408774	398576	417991
0.87_203.1934m/z	0.871	203.193	3042.52	2219.36	2749.37	2574.48	2986.39	3708.23	2171.34	2745.92	2785.33	23178.7	22496.4	19133.1	21750.8	20268.1	20615.3	20433.7	19543.2	21024.9
0.87_203.2340m/z	0.871	203.234		6.5261			18.7095	47.5973	6.87991		1.56326	1302.49	1143.13	897.424	1350.57	1071.64	1043.31	1069.81	987.235	1029.42
0.87_203.2657m/z	0.871	203.266	23.9354					22.4038				2213.74	2161.78	1866.48	1944.28	1998.05	1878.14	1853.97	1821.11	1936.93
0.87_203.3082m/z	0.871	203.308	862.361	478.128	659.395	633.252	770.57	1104.81	462.959	663.541	641.979	7772.21	7508.66	6468.6	7233.58	6748.57	6756.98	6892.49	6608.12	7072.23
0.87_203.3846m/z	0.871	203.385	56.3207	7.84168	11.3755	20.2651	24.164	69.9919	8.51478	16.819	13.5504	2451.51	2357.86	2040.76	2187.1	2160.7	2059.06	2044.47	2005.05	2118.97
0.87_228.9915n	0.871	273.963	653.121	716.637	1028.69	420.3	482.851	464.218	621.314	414.192	503.015	216.189	204.985	168.432	192.274	133.882	131.513	159.261	96.5742	142.446
0.87_258.1100m/z	0.871	258.11	3446.26	3712.51	5196.45	3202.94	3328.35	2551.09	3574.23	3536.07	3323.65	1007.03	1350.2	1459.38	318.617	1859.87	380.009	335.696	295.82	337.344
0.87_259.0671n	0.871	260.074	7756.2	6581.33	5166.33	7279.58	4928.88	2921.51	8344.85	10059.3	10990.2	737.677	888.478	586.334	537.514	795.693	878.952	533.281	694.573	567.778
0.87_271.9651m/z	0.871	271.965	1993.83	2105.71	2780.21	1229.74	1378.46	1466.39	1957.53	1287.02	1489.72	552.022	573.428	473.125	440.789	346.84	329.399	454.296	244.476	378.877
0.87_276.0499m/z	0.871	276.05	197.444	194.551	157.331	144.556	113.944	40.031	222.709	234.734	272.219	75.9475	87.3896	63.7136	72.3151	71.2344	63.4215	62.1426	57.4134	72.0314
0.87_283.9894m/z	0.871	283.989	29.1581	39.6345	88.4127	53.2195	53.7208	79.0569	52.556	8.01595	47.6573	95.3705	113.839	78.3259	103.232	95.6637	105.378	92.7448	106.262	110.81
0.87_285.1065n	0.871	250.093	1870.05	1575.36	1355.93	1784.19	1293.99	828.864	1991.49	2481.09	2744.96	557.116	602.006	493.99	190.616	598.83	222.748	167.42	131.502	169.122
0.87_290.0834m/z	0.871	290.083	1278.68	1039.7	953.536	1296.67	905.702	592.263	1293.59	1707.88	1911.28	562.161	697.753	425.759	302.173	556.724	345.3	226.05	246.752	288.222
0.87_304.9426n	0.871	287.939	258.562	326.493	505.45	151.993	188.691	185.305	282.952	137.341	204.692	65.1921	62.0361	39.8371	66.8556	40.0163	45.6428	51.6969	30.4042	50.5435
0.87_309.0492n	0.871	332.038	3730.55	3633.18	3168.38	2171.76	1515.09	834.599	2459.12	2336.08	2801.17	8.53714	11.7378	2.902	11.5121	10.1948	10.0808	8.72733	8.59404	7.08867
0.87_312.7830m/z	0.871	312.783	1610.96	1339.08	1107.16	1840.43	1784.86	2165.43	1640.01	1908.36	1626.5	1800.68	1579.95	1743.69	1599.5	1402.51	1374.83	2020.1	1894.69	1771.8
0.87_314.7798m/z	0.871	314.78	2687.5	2241.23	1710.92	3133.96	3046.34	3671.47	2699.18	3227.19	2709.71	3156.03	2753.35	3038.76	2851.84	2460.54	2385.28	3570.06	3390.94	3076.7
0.87_316.7773m/z	0.871	316.777	1984.78	1700.16	1393.42	2178.81	2105.27	2465.55	1974.01	2238.97	2009.56	1917.79	1720.71	1849.09	1679.7	1489.35	1440.86	2097.2	2065.56	1822.36
0.87_318.1288m/z	0.871	318.129	2134.38	1716.48	1685.83	1849.02	1571.46	1024.85	1461.95	2183.78	2554.94	963.17	1091.87	999.058	563.114	1144.33	630.212	559.432	473.306	560.121
0.87_320.9673m/z	0.871	320.967	211.861	169.822	281.533	215.759	221.818	224.429	167.961	165.752	157.402	1386.52	1252.76	1346.08	1422.95	1335.16	1430.53	1528.83	1481.78	1456.55
0.87_329.9241m/z	0.871	329.924	226.272	235.344	311.419	134.989	166.493	186.171	207.507	141.19	161.47	83.5292	89.8222	68.9683	69.1106	49.4052	49.5949	73.6929	32.0691	53.9182
0.87_333.6496m/z	0.871	333.65										22.8051	22.5626	14.8524		40.5934
0.87_335.9735n	0.871	318.97	370.819	285.162	331.707	307.944	449.34	563.639	317.445	278.054	315.084	3035.89	2747.38	2810.88	2981.75	2831.27	2939.37	3258.07	3105.42	3091.75
0.87_340.0197m/z	0.871	340.02	168.441	141.979	80.0742	177.25	94.453	46.6516	201.291	203.087	236.862		0.00171289		0.173622	0.257721	1.004	0.361181		0.0505491
0.87_346.0828n	0.871	347.09	3671.99	3562.2	3189.13	2535.25	1912.61	1096.56	3855.38	4248.32	4622.48	587.005	588.667	468.167	289.609	573.598	339.468	272.144	239.346	285.992
0.87_348.9246n	0.871	331.921	176.537	221.708	312.527	136.558	168.876	173.433	169.722	86.3728	120.977	96.7413	98.7364	87.4835	86.8923	58.8778	57.6644	82.1523	68.1842	80.7333
0.87_349.1864n	0.871	350.194	480.278	397.268	407.287	296.932	272.007	176.073	455.38	500.261	495.099	1038.81	1034.4	975.71	192.829	898.414	205.668	203.123	165.257	206.789
0.87_354.1749n	0.871	337.172	16636.9	12741.4	7532.18	17703.6	12447.2	7949.96	13605.4	21863.3	21792	7437.33	7953.17	6541.26	2741.69	7557.69	3456.2	2479.66	2239.78	2675.38
0.87_355.9476m/z	0.871	355.948	465.045	543.113	732.036	339.019	356.252	375.645	489.45	259.972	336.808	23.4118	28.0745	17.1784	24.2578	12.3854	13.2898	11.6114	5.55195	7.3342
0.87_363.1700m/z	0.871	363.17	254.149	234.887	160.424	219.542	198.98	125.11	140.026	195.615	192.757	12.9839	19.8018	10.2591		29.2102	0.239129			1.79087
0.87_363.9301m/z	0.871	363.93	75.1411	80.8225	121.933	87.2369	79.9377	99.9803	98.184	73.8839	94.3208	11.8909	14.3664	7.93724	11.1569	3.86073	13.715	13.8043	4.89871	6.15152
0.87_376.9292m/z	0.871	376.929	468.413	282.812	265.931	331.585	385.572	495.064	415.72	528.508	534.328	1728.88	1579.81	1653.97	1676.52	1613.81	1610.33	1836.35	1788.8	1717.8
0.87_377.9304m/z	0.871	377.93	88.1198	43.7685	55.7436	52.0864	71.7777	87.7415	65.149	82.6222	97.2939	116.481	100.956	93.8189	111.006	105.276	90.0013	117.164	109.522	104.124
0.87_378.9256m/z	0.871	378.926	427.706	397.579	475.101	399.109	402.298	478.757	414.666	351.317	365.593	1755.38	1576.91	1687.27	1655.75	1653.27	1601.42	1845.38	1802.9	1751.96
0.87_383.1154m/z	0.871	383.115	3877.85	2993.65	3506.26	3267.52	3712.9	4968.88	2870.7	3392.79	3829.99	35189.7	34202.3	31134.9	32958.6	31638.8	32832.7	35353.6	33935.5	33405.1
0.87_387.8828m/z	0.871	387.883	176.132	158.059	238.708	109.486	124.341	132.605	132.556	110.372	122.885	68.6709	67.5857	61.2371	62.114	46.6902	47.437	53.4522	35.6951	51.2751
0.87_389.8810m/z	0.871	389.881	159.237	163.133	209.751	105.51	119.55	136.748	154.629	97.0739	104.985	71.88	72.3804	64.2316	59.9975	47.5497	48.0478	54.6385	29.5787	52.4012
0.87_404.2779n	0.871	850.59	247.413	205.578	21.3033	173.99	200.162	223.624	240.435	232.641	197.144	105.294	90.3959	144.844	110.392	86.895	104.793	203.848	195.036	135.908
0.87_411.0539m/z	0.871	411.054	3892.12	3210.3	1922.35	3639.33	2620.54	1566.13	4379.27	5413.59	5468.42	1314.29	1330.78	1117.73	702.171	1343.23	857.502	538.135	532.912	590.532
0.87_413.2142m/z	0.871	413.214	851.504	652.513	168.309	1610.41	827.7	254.024	4557.51	5643.14	6289.34	13.2346	18.9506	10.8414	14.3266	11.401	14.3386	13.1386	13.0875	12.2294
0.87_421.0819m/z	0.871	421.082	836.024	661.876	505.586	900.734	676.092	397.595	905.209	1169.48	1256.8	210.076	292.854	170.176	105.4	250.985	165.691	84.7723	78.7021	87.0927
0.87_433.8828n	0.871	434.89	118.454	151.429	193.038	90.9846	116.797	138.108	130.784	65.2629	64.9698	618.553	577.587	564.382	584.468	576.896	583.873	622.814	577.191	589.514
0.87_441.0754m/z	0.871	441.075	17.2542	11.7968		20.7242	9.41232	6.79475	12.5961	24.2163	17.7223	165.108	122.03	151.416	137.884	150.323	158.968	144.878	150.95	138.364
0.87_442.9903n	0.871	443.998	564.566	465.645	333.896	564.015	431.648	274.354	570.004	728.901	806.708	257.964	277.347	225.395	106.112	221.863	97.5567	112.049	82.1709	98.9072
0.87_448.9061m/z	0.871	448.906	40.9881	57.8787	95.1018	32.0315	77.4829	65.6178	59.6728	15.0273	28.4308	24.4253	21.2863	13.4868	20.1725	17.2014	19.8155	23.8799	20.1527	26.2512
0.87_453.9243m/z	0.871	453.924	47.4875	62.3854	172.084	28.115	43.6889	61.649	60.5093	17.2318	26.7315
0.87_462.9096m/z	0.871	462.91	92.8241	34.369	39.2919	72.8351	87.3566	112.736	43.5353	42.7903	36.2668	27.067	37.7614	16.9588	36.1729	18.5211	24.5398	17.152	19.7688	33.0262
0.87_464.8420n	0.871	447.839	367.127	467.078	476.142	249.637	249.313	280.092	415.74	215.033	236.27	249.821	246.083	193.228	202.382	184.233	160.402	212.324	141.136	190.194
0.87_471.0088m/z	0.871	471.009	3235.56	1943.24	1679.5	966.091	887.803	673.561	1224.14	1437.21	1412.9	441.607	406.486	355.956	221.356	358.479	161.502	148.561	126.034	149.12
0.87_482.2713m/z	0.871	482.271	951.227	273.824	205.95	749.66	547.627	333.051	1018.42	2251.37	1885.48	1.03685	2.8186	0.040369		2.35994
0.87_487.1675m/z	0.871	487.168	15.6915	32.9997	89.6008	17.1753	4.83504		18.9191	11.7429	29.2289
0.87_491.9721m/z	0.871	491.972	1405.62	1187.75	976.366	1187.97	918.838	618.131	1458.16	1764.8	1733.45	75.1426	75.0197	56.4007	38.8309	48.9283	34.4385	22.2404	20.2876	16.6413
0.87_492.8533m/z	0.871	492.853	2262.29	1701.06	995.126	2946.75	2176.89	1747.45	2298.7	3682.1	3775.64	4350.77	4274.72	4279.15	3111.76	4550.5	3164.06	3447.53	3325.84	3228.19
0.87_494.6512m/z	0.871	494.651	795.309	738.743	428.197	923.21	858.729	1034.09	909.666	946.652	767.312	356.43	299.282	363.503	318.149	263.191	235.751	438.9	408.288	351.023
0.87_496.8400m/z	0.871	496.84	555.437	425.547	434.724	529.052	605.412	753.737	398.673	513.185	523.034	2117.31	1862.78	1975.4	2005.62	1815.01	1826.11	2288.06	2209.25	2097.09
0.87_499.0342m/z	0.871	499.034	89.9015	59.4868	56.0513	88.563	68.0063	43.114	46.0337	83.964	100.298	659.53	607.583	651.864	526.687	745.984	558.194	571.568	549.155	539.338
0.87_501.9570m/z	0.871	501.957	363.7	298.134	281.069	412.205	330.956	215.893	376.466	495.682	596.488	233.258	221.953	194.63	78.8702	188.084	80.27	91.0671	68.9652	92.4303
0.87_504.0272n	0.871	469.013	2598.73	1855.83	1126.4	2652.87	1869.04	1125.07	2940.67	3816.8	3783	1186.4	1171.34	1016.18	632.315	1190.66	851.317	469.722	545.22	559.479
0.87_505.7987m/z	0.871	505.799	218.272	215.192	260.266	145.025	160.765	186.162	208.264	142.006	150.21	105.026	95.9345	83.5353	82.2443	56.4157	54.3501	79.9924	53.5733	63.2409
0.87_520.2371m/z	0.871	520.237	173.901	173.124	128.615	136.394	120.183	84.1877	154.103	156.291	180.187	137.34	144.518	108.251	96.7856	116.547	64.4858	94.5968	95.2216	99.5944
0.87_520.8650m/z	0.871	520.865	277.801	207.556	256.572	267.736	285.075	339.323	190.131	166.006	214.858	100.772	113.111	60.0258	103.188	74.6194	80.646	83.8756	81.2903	79.2099
0.87_521.1241n	0.871	522.131	455.136	473.956	528.239	248.133	193.072	88.8122	482.515	373.632	589.755	58.544	66.1282	38.0688	8.4834	70.1487	4.47556	9.89529	3.51038	6.71588
0.87_528.9694m/z	0.871	528.969	893.574	708.269	571.718	826.423	574.442	353.147	925.303	1175.88	1221.31	421.973	403.778	388.525	171.706	408.288	212.641	162.345	115.672	169.647
0.87_541.9567n	0.871	586.928	880.417	658.603	471.04	927.735	669.314	344.601	987.077	1268.35	1270.79	316.362	304.071	249.408	137.112	254.614	154.099	121.16	98.8708	123.391
0.87_556.7985m/z	0.871	556.798	73.5325	60.9679	81.8626	81.0828	103.2	158.163	49.8876	46.0862	43.7565	317.079	272.939	280.765	312.749	270.292	289.796	331.169	312.225	321.868
0.87_556.9966m/z	0.871	556.997	11.7603	17.0394		19.8607	22.6923	13.4458	6.0835	38.3462	22.5763	125.159	115.926	127.54	117.265	137.683	119.065	128.67	119.31	128.807
0.87_562.6000m/z	0.871	562.6	968.199	823.931	716.397	967.52	980.75	1039.98	911.993	1086.74	976.244	469.12	409.822	496.872	438.186	377.364	376.206	546.97	529.713	448.103
0.87_577.8507n	0.871	619.885	817.537	629.722	560.92	741.542	577.842	386.76	757.694	920.841	1073.41	258.741	257.521	203.945	127.444	188.462	92.245	125.75	136.7	128.329
0.87_587.7730n	0.871	610.762	295.736	260.993	327.812	317.555	390.219	542.359	254.471	283.092	259.782	2106.7	1900.7	1944.73	1945.77	1821.27	1773.99	2188.15	2156.86	2007.03
0.87_602.0717m/z	0.871	602.072	78.0522	59.279	77.5962	48.7057	26.8791	17.1455	90.0146	59.6609	98.0949		4.50644
0.87_611.8596n	0.871	653.893	532.275	396.675	360.535	206.07	131.72	115.485	175.584	186.756	224.04	41.0954	52.478	24.7936	31.66	60.7004	45.5697	32.8605	32.0472	27.6216
0.87_619.9038n	0.871	642.893	1675.25	1365.01	843.778	1553.02	1197.69	635.965	1752.16	2148.53	2072.14	544.985	574.144	429.834	297.82	521.087	390.508	226.562	172.872	219.552
0.87_641.3143n	0.871	343.646	249.077	170.328	186.368	257.456	217.734	102.658	186.756	287.611	360.322	681.089	790.175	477.296	448.895	423.664	332.314	442.213	195.696	404.62
0.87_647.7277n	0.871	670.717	422.157	394.898	410.434	410.141	513.016	767.179	414.435	381.873	376.259	2012.14	1823.26	1888.91	1922.7	1672.71	1774.71	2156.14	2174.13	2001.83
0.87_660.8611m/z	0.871	660.861	139.92	93.7437	55.817	132.663	78.7677	18.9879	175.847	223.507	251.44	2.37414	0.0559738	4.71301	2.73262	15.5333	3.7416	1.70492	5.06741	7.0833
0.87_665.8513m/z	0.871	665.851	452.28	306.346	367.023	394.506	328.657	210.836	381.912	496.333	551.399	11.6951	14.9293	4.50095	6.93419	6.95803	3.39284	5.39385	2.24797	3.54657
0.87_672.7122m/z	0.871	672.712	161.231	121.131	156.326	152.27	188.894	283.416	127.256	128.638	132.211	642.829	599.356	599.344	624.384	536.105	582.695	693.628	645.483	653.248
0.87_673.7562n	0.871	696.745	561.102	612.997	436.424	600.684	565.871	650.054	584.827	483.177	520.405	100.617	92.864	40.9096	76.5658	47.7188	81.6712	52.6234	43.0995	68.6635
0.87_674.0373m/z	0.871	674.037	1162.99	1335.68	894.105	944.085	865.923	938.882	1154.43	845.747	775.809	193.221	144.526	231.765	161.634	167.776	169.37	234.369	248.987	182.36
0.87_677.8316m/z	0.871	677.832	560.671	482.11	277.674	531.463	397.091	311.942	625.062	594.126	592.463	255.167	203.776	207.493	93.4055	217.861	97.8417	135.607	109.954	116.141
0.87_692.8258n	0.871	734.86	941.668	743.342	323.119	838.711	645.956	501.409	883.365	1050.59	929.227	723.449	669.757	582.099	453.508	549.985	445.544	453.516	414.048	488.981
0.87_700.8465m/z	0.871	700.846	843.362	657.23	342.537	814.834	624.117	399.184	842.463	1027.53	1005.49	196.326	222.934	135.007	76.2019	134.223	129.745	60.5916	62.7515	47.9305
0.87_722.8203m/z	0.871	722.82	33.2192	55.8323	24.7402	29.178		21.8171	63.6189	77.6109	62.4706	20.1655	4.76819	15.3289	15.5839	33.2158	11.409	3.66241	24.2892	10.4545
0.87_727.8143m/z	0.871	727.814	534.973	410.974	295.771	418.238	362.543	237.893	458.313	528.912	495.076					13.3636
0.87_728.8675m/z	0.871	728.867	792.542	861.35	508.29	682.606	517.973	310.504	877.354	820.497	822.044	306.442	295.217	245.85	206.004	240.926	184.706	218.663	190.031	194.546
0.87_758.8124m/z	0.871	758.812	56.3697	39.7153	37.1919	158.785	92.1427	90.908	114.691	179.693	161.79	152.143	164.213	119.338	70.4139	172.659	59.3545	75.3642	54.0152	56.3216
0.87_768.8335m/z	0.871	768.834	164.546	142.882	108.269	128.742	84.539	42.6799	108.241	99.5384	110.695	3.40729			2.80307
0.87_789.7191n	0.871	754.705	637.184	691.744	272.248	817.107	724.237	769.064	712.66	692.79	557.57	120.387	119.128	102.334	72.3238	60.5405	65.4832	98.2245	54.8145	113.305
0.87_791.7916m/z	0.871	791.792	720.435	527.544	316.937	610.179	485.053	364.483	555.767	771.831	705.365	503.962	498.998	447.294	275.383	416.459	256.243	303.449	249.452	283.021
0.87_797.0137m/z	0.871	797.014	1.23443						5.15282		20.0878	44.7733	29.3458	23.9666	27.8215	44.9326	35.3755	49.0135	41.482	27.4838
0.87_819.7698m/z	0.871	819.77	408.027	339.059	181.626	470.569	317.299	176.752	434.713	500.712	511.57	110.689	55.28	25.9583	39.519	96.6803	15.6117	41.4329	7.34042	14.1413
0.87_821.7522m/z	0.871	821.752	311.004	241.092	38.3275	256.446	185.31	118.376	264.013	347.896	343.474	17.5773	6.02307	20.4861	22.2695	3.25713	0.134064	14.3989	4.62869	9.26622
0.87_842.6005m/z	0.871	842.6	140.117	106.301	106.655	174.979	220.954	296.012	100.103	135.986	157.19	388.156	321.784	349.6	368.811	315.195	313.613	418.646	398.537	384.651
0.87_843.7352m/z	0.871	843.735	275.804	192.259	101.77	262.505	185.94	109.141	212.96	306.98	283.227								0.00501927
0.87_844.7855m/z	0.871	844.786	404.31	273.7	69.7306	449.029	319.385	152.366	351.244	495.536	410.55	120.081	99.0548	98.0929	62.3965	76.0153	44.6562	75.1604	54.7207	62.2215
0.87_846.5900m/z	0.871	846.59	359.191	323.157	248.286	400.317	487.229	675.334	343.452	346.87	306.954	778.207	642.049	725.642	716.497	548.944	571.633	930.72	855.301	808.658
0.87_848.5870m/z	0.871	848.587	207.781	150.378	121.846	202.549	276.645	375.755	146.414	184.137	189.858	392.186	341.707	386.286	394.999	281.407	335.967	440.62	456.899	431.811
0.87_862.5691m/z	0.871	862.569	110.666	102.15	42.0866	59.3018	77.4584	109.702	81.6764	52.4468	70.6354	151.377	129.009	105.708	134.851	109.46	124.062	157.472	129.793	131.697
0.87_864.5651m/z	0.871	864.565	28.8378	60.4154	14.4033	40.3408	40.8826	50.2023	21.8646	43.9181	30.1348	181.885	76.1731	125.001	146.065	63.6566	104.907	267.047	223.752	193.25
0.87_876.7242m/z	0.871	876.724	362.738	244.939	49.5151	313.431	297.479	131.002	334.759	456.386	408.673	126.036	102.454	97.7092	60.0346	88.9021	43.0625	66.3557	54.2214	52.2351
0.87_883.9539m/z	0.871	883.954	135.781	157.168	176.801	83.2394	110.41	95.3715	103.897	93.0074	113.085	87.1014	58.3946	65.6909	68.1967	69.7694	66.0284	86.3371	80.3254	60.6525
0.87_884.9502m/z	0.871	884.95	88.5047	21.5015	129.806	65.1428	74.4489	77.4342	16.9403	55.2426	72.9957	148.439	160.054	154.919	134.451	173.324	147.71	158.976	165.497	162.427
0.87_906.7438m/z	0.871	906.744	16.6151			31.7053	29.0594	41.5102	18.1769		45.114	441.484	434.252	426.765	422.057	358.55	395.596	504.592	511.231	479.173
0.87_908.7421m/z	0.871	908.742	155.568	66.1957	11.124	92.393	75.5823	167.558	123.094	142.7	112.502	1025.98	881.655	902.423	897.473	827.726	849.947	1048.27	1007.23	978.07
0.87_912.9349m/z	0.871	912.935	1.44783	5.1743	2.01854				17.7009		27.8216	119.721	77.3051	87.9269	101.688	99.429	95.3392	139.938	107.23	104.693
0.87_915.7368n	0.871	880.723	363.108	377.561	66.394	337.146	258.669	239.683	655.378	519.426	391.873		0.132279	13.7293				2.63905	8.66481
0.87_916.5379m/z	0.871	916.538	51.8068	76.6322		43.8992	67.0462	100.767	99.3186	105	41.1167	139.443	110.344	136.075	119.94	136.738	114.694	141.686	129.836	125.383
0.87_932.9284n	0.871	311.983	192.688	257.932	462.217	117.029	163.114	177.441	192.199	73.0995	121.507	108.575	105.78	88.1517	65.2923	109.569	69.9924	92.3907	75.0457	76.5305
0.87_949.9491n	0.871	914.935	8.12292	21.4176		8.11749		11.5147	21.1703	20.467	17.0483	249.366	260.579	208.998	186.708	263.517	214.437	247.708	259.23	235.51
0.87_971.7123n	0.871	508.845	240.046	220.616	95.5148	205.346	230.814	152.325	316.127	401.969	299.216	216	200.518	181.04	220.844	199.069	210.273	198.375	188.665	203.433
0.88_1017.0272m/z	0.876683	1017.03	27.6835	13.6617	13.5641	22.3594	14.5754	17.722	16.1539	19.1208	16.3967	198.138	189.164	174.914	93.827	92.9188		85.7052	29.3794	19.7529
0.88_1018.0282m/z	0.876683	1018.03	5.86478		13.6956		6.3024	9.77011				151.826	140.929	163.069	79.835	79.1454		84.2231	37.7877	25.643
0.88_1018.5300m/z	0.876683	1018.53										79.8504	77.211	85.7938	44.6845	28.0765		31.7049	8.20819
0.88_1019.0273m/z	0.876683	1019.03	12.9447	9.18103	8.90288	10.0615	14.9687	14.6594	3.25436	7.45538	8.9048	422.125	398.62	422.87	192.565	237.218		220.93	58.5456	65.3449
0.88_1047.0079m/z	0.876683	1047.01	24.1412	15.2269	20.386	19.8849	28.8849	21.9272	16.6729	22.905	19.3216	247.824	215.974	208.736	114.638	126.333		121.151	48.6282	40.5817
0.88_1048.0096m/z	0.876683	1048.01	11.4202	6.40509	9.64463	9.90425	8.35572	11.8692	12.4143	5.67415	13.7472	396.457	357.478	378.597	207.937	243.103		216.475	85.811	90.1685
0.88_1048.5120m/z	0.876683	1048.51										82.9431	70.6698	63.9374	29.9404	25.7623		28.316
0.88_1050.5969m/z	0.876683	1050.6										177.946	196.27	165.66	106.287	121.8		112.994	30.3903	29.3809
0.88_1079.5806m/z	0.876683	1079.58			0.00340621	0.0683176				4.79175		244.965	286.187	279.096	103.777	120.451		135.258	29.8515	20.1685
0.88_1108.0447m/z	0.876683	1108.04										198.553	168.133	189.14	51.8024	57.6276		64.5868	11.5007	13.0285
0.88_1109.0564m/z	0.876683	1109.06	0.0400847					8.2464				295.888	281.704	305.501	103.291	110.139		107.296	27.9921	36.4125
0.88_1137.0268m/z	0.876683	1137.03		0.267426		1.55232	1.60235	4.78143	0.0161204	7.93017	0.0207101	542.218	511.384	494.534	206.646	212.859		181.8	22.6204	24.9461
0.88_1140.1210m/z	0.876683	1140.12										91.8224	85.3487	72.191	53.5166	55.0215		53.5527		4.80127
0.88_1169.5927m/z	0.876683	1169.59										105.156	110.666	124.029	51.255	55.2716		51.5331	2.16156
0.88_1198.5775m/z	0.876683	1198.58										132.813	138.466	161.545	38.0455	50.6918		47.3322	4.30316	4.15906
0.88_136.9177m/z	0.876683	136.918	52.0077	53.8494	54.6061	60.0836	61.3294	64.9905	55.7193	46.2104	52.4345
0.88_144.8705m/z	0.876683	144.87											1.62011	1.74601	6.67777	4.36729	6.26423	6.92702	13.0236	14.3819
0.88_160.8430m/z	0.876683	160.843	5.51379	24.9415	16.8975	21.5709	12.9347	18.6865	14.577	8.28223	10.9965	36.1516	33.5033	50.1351	83.7795	73.7542	28.9038	90.0495	113.117	116.831
0.88_162.8402m/z	0.876683	162.84	13.3139	19.705	16.2099	25.7022	9.61065	16.3521	17.8839	6.01964	15.3098	38.3677	27.5697	50.3266	82.583	70.6387	26.17	86.4895	107.987	109.797
0.88_176.9372m/z	0.876683	176.937	27.9006	46.2947	38.2817	31.3797	25.9191	37.4845	30.1881	11.3028	23.3602
0.88_179.0568m/z	0.876683	179.057	22.9751	23.5678	25.9379	14.8872	13.4815	11.2006	14.4182	18.4543	24.882	206.582	246.425	193.304	156.194	205.209	15.6128	135.206	129.012	140.257
0.88_190.0727m/z	0.876683	190.073	45.9015	56.7355	41.7165	60.5287	34.9902	20.5879	72.1162	74.7484	95.1623	8.81358	8.24172	4.7672		7.31572
0.88_212.8881m/z	0.876683	212.888	555.863	547.476	539.043	642.115	644.974	691.462	584.98	511.291	524.296	12.8663	18.482	8.25848	17.21	17.6028		12.168	17.7529	21.4004
0.88_214.8859m/z	0.876683	214.886	353.334	338.626	332.655	383.813	392.78	420.351	364.391	310.264	309.596	4.7498	5.58833	1.74983		4.85801		3.0076	2.98746	11.621
0.88_219.0376m/z	0.876683	219.038	19.0597	15.6047	17.0294	14.8636	13.9519	14.019	11.7497	15.9232	16.5241	70.0231	88.3323	60.5565	54.6629	52.8926		47.2529	41.4502	42.662
0.88_270.8474m/z	0.876683	270.847	659.066	620.975	586.959	763.974	775.118	841.671	700.809	569.531	589.738									0.0398812
0.88_272.8444m/z	0.876683	272.844	782.367	705.495	692.571	876.512	915.792	985.091	800.396	677.017	685.838				0.0319635			0.0615922
0.88_272.9950m/z	0.876683	272.995	13.2507	7.53738	18.8167	15.1703	16.1295	14.3933	16.2406	14.3383	15.5568	90.793	88.3111	97.6532	71.322	71.991		68.1475	29.2584	37.8477
0.88_275.8962n	0.876683	274.889	449.48	475.505	468.353	495.12	504.184	545.063	480.401	284.616	372.269
0.88_276.8871m/z	0.876683	276.887	37.8721	53.2289	45.1104	46.0431	44.0615	50.3192	40.3755	22.2434	35.3725
0.88_277.0350m/z	0.876683	277.035	90.2692	106.973	127.754	77.9043	79.1732	121.086	73.2736	52.1692	80.7031	15.0732	16.0753	5.01413	16.2403	18.2801		8.42636	18.4823	14.0117
0.88_280.1043m/z	0.876683	280.104	1117	1163.99	655.139	1170.65	720.748	410.951	1430.11	1570.04	2155.29	103.108	125.601	106.396	22.9169	106.782		30.6942	22.0256	25.0267
0.88_286.8226m/z	0.876683	286.823	6.28561	15.3453	17.6376	4.64667	7.03975	6.58917	4.23296	6.91077										0.699053
0.88_308.0989m/z	0.876683	308.099	3394.54	4282.16	2507.07	2649.89	1497.67	875.189	3798.3	4033.69	5553.29	654.544	939.46	413.922	16.745	57.8004		13.1153	5.15578	12.9019
0.88_328.8053m/z	0.876683	328.805	997.767	898.778	833.353	1141.51	1149.74	1284.31	1039.38	863.283	853.857	0.0016053		0.288764	0.448264	0.0600758		0.111782	0.038865	0.0882645
0.88_330.8019m/z	0.876683	330.802	1530.77	1356.97	1271.01	1846.88	1904.74	2036.68	1658.22	1457.87	1405.2	0.132387	0.306571	0.758536	2.45216	1.53904		1.41484	2.70321	1.59845
0.88_332.8009m/z	0.876683	332.801	625.993	499.553	485.676	716.351	715.446	766.017	613.622	613.41	576.663	0.669751	2.93241	0.808406	0.939653	0.857019		1.75347	0.913449	0.815217
0.88_336.8888m/z	0.876683	336.889	77.8816	123.66	102.578	74.3093	71.6172	100.921	83.7544	14.4776	45.3971		2.025
0.88_338.0671m/z	0.876683	338.067	943.52	803.783	478.026	979.345	670.12	409.574	1103.91	1433.88	1729.65	443.204	563.644	475.553	99.9351	356.334		103.151	52.8694	57.6748
0.88_340.0612m/z	0.876683	340.061	245.265	220.02	133.346	254.339	163.702	88.5868	290.917	369.448	439.811	35.9248	44.4555	39.2603	12.8643	42.4505		11.9816		7.30701
0.88_340.8329m/z	0.876683	340.833	167.78	134.657	148.602	173.04	174.798	188.247	163.166	138.101	153.934	6.87	1.9438	3.62657	0.86155	0.0732931		0.195824	0.349138
0.88_368.7597m/z	0.876683	368.76	100.189	96.3241	123.159	93.961	96.4068	95.2254	100.335	85.454	93.1173	2.37012	6.1235	6.03423	9.59177	1.82762		4.50893	2.3409	5.01607
[truncated: 12,876 more rows]

## Sheet: Table S2A
Table S2A. Metabolites that were significantly dysregulated between fascinKD+NORF and fascinpos+NORF groups.
Compound	Retention Time	m/z	p ([Fascin-KD+NORF] Vs [Fascin-pos+NORF])	FC (abs) ([Fascin-KD+NORF] Vs [Fascin-pos+NORF])	Log FC ([Fascin-KD+NORF] Vs [Fascin-pos+NORF])	Regulation ([Fascin-KD+NORF] Vs [Fascin-pos+NORF])
0.64_188.7587m/z	0.636717	188.759	0.00160967	3.14596	1.6535	up
0.64_194.7622m/z	0.636717	194.762	0.0391447	1.87588	0.907569	up
0.64_296.1398m/z	0.636717	296.14	0.0215639	1.89971	0.925776	up
0.64_438.2075n	0.636717	439.215	0.0327164	1.80308	0.850463	up
0.64_569.3295n	0.636717	614.301	0.0352123	1.93485	0.952224	up
0.64_666.2299m/z	0.636717	666.23	0.00509901	3.3093	1.72653	up
0.64_731.3804n	0.636717	388.679	0.0296321	2.69175	1.42854	up
0.64_99.0442m/z	0.636717	99.0442	0.0398979	1.84383	0.882704	up
0.65_182.0908n	0.65385	147.077	0.015386	1.66745	0.737639	up
0.65_291.6402m/z	0.65385	291.64	0.0438077	1.94455	0.959436	up
0.65_298.6512m/z	0.65385	298.651	0.0358628	2.66187	1.41244	up
0.65_338.1478m/z	0.65385	338.148	0.0292	2.5491	1.34999	up
0.65_349.6635m/z	0.65385	349.663	0.0235558	3.58844	1.84336	up
0.65_372.6662m/z	0.65385	372.666	0.0318454	2.82111	1.49627	up
0.65_468.2550m/z	0.653833	468.255	0.022909	3.09377	1.62937	up
0.65_514.2616m/z	0.653833	514.262	0.0255895	2.91979	1.54587	up
0.65_558.2890m/z	0.653833	558.289	0.0307636	2.72598	1.44677	up
0.65_582.2494m/z	0.653833	582.249	0.0322318	2.7205	1.44387	up
0.65_645.2795n	0.653833	626.262	0.0348559	2.24591	1.1673	up
0.65_650.2326m/z	0.653833	650.233	0.0462	2.47562	1.30779	up
0.65_670.3624n	0.65385	336.188	0.0413468	2.78826	1.47936	up
0.65_691.2867n	0.653833	672.269	0.0359696	2.43289	1.28267	up
0.65_694.2502m/z	0.653833	694.25	0.0427507	2.03857	1.02756	up
0.65_727.3331n	0.65385	364.674	0.0361904	2.12601	1.08815	up
0.67_259.6456n	0.671	282.635	0.0320588	2.34473	1.22942	up
0.67_309.6069n	0.671	310.614	0.0405575	2.8564	1.5142	up
0.67_368.6330n	0.671	333.619	0.00309491	2.55017	1.35059	up
0.67_555.3121n	0.671	300.645	0.0340986	2.20587	1.14135	up
0.67_756.2216m/z	0.670983	756.222	0.00507491	3.75841	1.91012	up
0.69_155.1179m/z	0.688133	155.118	0.0473592	1.52043	0.604484	up
0.69_180.0972m/z	0.688133	180.097	0.00146311	3.29194	1.71894	up
0.69_198.1129m/z	0.688133	198.113	0.0306527	1.91334	0.936093	up
0.69_325.6282m/z	0.688133	325.628	0.0253663	1.88875	0.917429	up
0.69_367.6037m/z	0.688133	367.604	0.0156136	3.85201	1.94561	up
0.69_412.2062n	0.688133	413.213	8.220046E-4	4.42189	2.14466	up
0.69_536.2376m/z	0.688133	536.238	0.0191843	2.55578	1.35376	up
0.69_604.2247m/z	0.688133	604.225	0.0381569	2.63126	1.39575	up
0.69_666.1971m/z	0.688133	666.197	0.00596138	4.37373	2.12886	up
0.71_126.0978m/z	0.705283	126.098	0.0187495	2.33744	1.22493	up
0.71_132.0772m/z	0.705283	132.077	0.0341716	1.9863	0.990084	up
0.71_171.5906m/z	0.705283	171.591	0.0255575	5.0719	2.34253	up
0.71_189.6020m/z	0.705283	189.602	0.0198791	2.0666	1.04726	up
0.71_215.1398m/z	0.705283	215.14	0.00523082	1.9388	0.955162	up
0.71_233.1489m/z	0.705283	233.149	0.00519593	1.88883	0.917496	up
0.71_263.9340m/z	0.705283	263.934	0.00782723	2.34553	-1.22991	down
0.71_265.9318m/z	0.705283	265.932	0.00800251	2.30508	-1.20482	down
0.71_288.9366m/z	0.705267	288.937	0.011707	2.58314	1.36912	up
0.71_356.9259m/z	0.705267	356.926	0.0218299	2.39145	1.25788	up
0.71_395.2834m/z	0.705283	395.283	0.0455791	2.63046	-1.39532	down
0.71_406.9102m/z	0.705267	406.91	0.014974	3.74922	1.90659	up
0.71_442.8800m/z	0.705283	442.88	0.0388674	3.35186	1.74496	up
0.71_470.9062m/z	0.705267	470.906	0.0475833	2.70547	1.43588	up
0.72_114.0410m/z	0.722417	114.041	0.0350154	2.65637	-1.40946	down
0.72_114.0742m/z	0.722417	114.074	0.00247494	2.79477	1.48273	up
0.72_197.9330n	0.722417	239.967	0.0297081	2.19773	1.13601	up
0.72_214.9177m/z	0.722417	214.918	0.0124238	2.73592	1.45203	up
0.72_311.9140n	0.722417	312.921	0.0410463	2.08463	1.05979	up
0.72_327.8918n	0.722417	328.899	0.0129583	4.16449	2.05814	up
0.74_203.2231m/z	0.739567	203.223	0.0446512	1.78695	0.837501	up
0.74_214.0813n	0.739567	215.089	0.0256609	1.86364	-0.898123	down
0.74_242.9457m/z	0.73955	242.946	0.0444735	1.53205	0.615464	up
0.74_283.0640m/z	0.739567	283.064	0.0336641	2.74897	-1.45889	down
0.74_310.9334m/z	0.73955	310.933	0.0292656	1.56517	0.64632	up
0.74_349.0619m/z	0.73955	349.062	0.0299429	2.03531	-1.02525	down
0.74_378.9195m/z	0.73955	378.92	0.0109153	2.48117	1.31102	up
0.74_410.9325m/z	0.73955	410.933	0.00511817	3.49371	1.80476	up
0.74_424.9125m/z	0.73955	424.912	0.0106668	2.92533	1.5486	up
0.74_446.9066m/z	0.73955	446.907	0.0102527	2.4646	1.30135	up
0.74_463.0423m/z	0.73955	463.042	0.0416673	2.40632	-1.26683	down
0.74_471.2188m/z	0.739567	471.219	0.0463073	2.93571	1.55371	up
0.74_486.1788n	0.739567	255.088	0.0361633	2.22073	1.15104	up
0.74_492.8996m/z	0.73955	492.9	0.0324232	3.29997	1.72245	up
0.74_514.8938m/z	0.73955	514.894	0.0122684	2.48499	1.31324	up
0.74_582.8804m/z	0.73955	582.88	0.0360486	1.97183	0.979533	up
0.76_1017.8082m/z	0.7567	1017.81	0.0161477	2.23123	-1.15784	down
0.76_1018.8128m/z	0.756717	1018.81	0.0338986	1.77054	-0.824187	down
0.76_1085.7905m/z	0.7567	1085.79	0.014871	1.94828	-0.962203	down
0.76_220.9350m/z	0.756717	220.935	0.00794767	2.19558	1.1346	up
0.76_253.0477m/z	0.756717	253.048	0.0380093	2.30518	1.20488	up
0.76_285.1308m/z	0.756717	285.131	0.0125184	2.99636	1.58321	up
0.76_288.9219m/z	0.756717	288.922	0.00667783	2.23964	1.16327	up
0.76_305.0581m/z	0.756717	305.058	0.0164114	1.9805	-0.985865	down
0.76_366.0333n	0.756717	389.023	0.0129698	2.43754	1.28543	up
0.76_373.0452m/z	0.756717	373.045	0.0348437	2.12799	-1.08949	down
0.76_376.9412m/z	0.756717	376.941	2.019114E-5	6.31833	2.65954	up
0.76_384.9650m/z	0.756717	384.965	6.6979247E-4	3.43254	-1.77928	down
0.76_406.9499m/z	0.756717	406.95	3.6868622E-4	3.9125	-1.96809	down
0.76_428.9285m/z	0.756717	428.928	5.504817E-4	3.19582	-1.67619	down
0.76_433.9250n	0.756717	478.896	0.00764384	2.63222	1.39628	up
0.76_444.9181m/z	0.756717	444.918	0.0189367	2.11077	1.07777	up
0.76_463.0271m/z	0.756717	463.027	0.034996	1.69077	-0.757678	down
0.76_470.2107n	0.756717	435.197	0.00660827	3.71142	1.89197	up
0.76_470.8909m/z	0.756717	470.891	0.00309856	2.2724	1.18422	up
0.76_472.8990m/z	0.756717	472.899	0.0457866	1.67579	0.744845	up
0.76_483.0801m/z	0.756717	483.08	0.012717	2.21671	1.14842	up
0.76_485.0359m/z	0.7567	485.036	0.0353608	2.01224	-1.0088	down
0.76_496.9148m/z	0.756717	496.915	5.814953E-4	3.3016	-1.72316	down
0.76_509.0206m/z	0.756717	509.021	0.00710555	2.61874	-1.38887	down
0.76_538.8710m/z	0.756717	538.871	0.0185983	1.87655	0.908082	up
0.76_553.0230m/z	0.7567	553.023	0.0354226	1.94928	-0.962942	down
0.76_564.9301m/z	0.7567	564.93	0.00614531	3.02537	-1.59711	down
0.76_577.0069m/z	0.756717	577.007	0.022594	2.45635	-1.29652	down
0.76_599.0010m/z	0.756717	599.001	0.0171865	1.95188	-0.964866	down
0.76_621.0101m/z	0.7567	621.01	0.0192808	2.28911	-1.19479	down
0.76_622.8903m/z	0.7567	622.89	0.0445201	1.91769	-0.939371	down
0.76_632.8901m/z	0.756717	632.89	1.5270126E-4	4.23929	-2.08382	down
0.76_632.9149m/z	0.7567	632.915	0.00169448	2.70653	-1.43644	down
0.76_644.9940m/z	0.756717	644.994	0.00404224	2.77946	-1.4748	down
0.76_654.8978m/z	0.7567	654.898	0.0125551	2.73881	-1.45355	down
0.76_666.9886m/z	0.756717	666.989	0.0279683	1.83106	-0.872677	down
0.76_677.8773m/z	0.7567	677.877	0.0024053	2.58839	-1.37205	down
0.76_700.8982m/z	0.7567	700.898	0.00188463	2.46759	-1.3031	down
0.76_711.8674m/z	0.7567	711.867	0.00162195	2.44128	-1.28764	down
0.76_718.8401m/z	0.756717	718.84	0.00616755	1.89858	-0.924918	down
0.76_721.8608m/z	0.7567	721.861	0.0384095	2.23483	-1.16016	down
0.76_745.8654m/z	0.7567	745.865	0.0038177	2.91133	-1.54168	down
0.76_764.8336m/z	0.756717	764.834	0.0494246	1.54274	0.625493	up
0.76_768.8852m/z	0.7567	768.885	0.0136678	2.15323	-1.1065	down
0.76_774.9182m/z	0.7567	774.918	0.00852637	2.13915	-1.09704	down
0.76_779.8588m/z	0.7567	779.859	6.454634E-4	2.68381	-1.42428	down
0.76_789.8474m/z	0.7567	789.847	0.0188352	2.29911	-1.20108	down
0.76_793.3621m/z	0.7567	793.362	0.0265139	2.02763	-1.01979	down
0.76_808.9152m/z	0.7567	808.915	0.0285527	4.25413	-2.08886	down
0.76_813.8538m/z	0.7567	813.854	0.00248084	2.44991	-1.29273	down
0.76_824.9712m/z	0.7567	824.971	0.0348997	2.06075	-1.04317	down
0.76_836.8687m/z	0.7567	836.869	0.00169127	2.6016	-1.3794	down
0.76_847.8457m/z	0.7567	847.846	0.0118766	2.10543	-1.07411	down
0.76_858.8483m/z	0.7567	858.848	0.0358856	2.03595	-1.02571	down
0.76_865.8408m/z	0.756717	865.841	0.0108624	2.27772	-1.18759	down
0.76_876.9019m/z	0.7567	876.902	0.046531	2.56359	-1.35817	down
0.76_881.8405m/z	0.7567	881.84	0.0169828	2.6459	-1.40376	down
0.76_892.9564m/z	0.7567	892.956	0.016321	1.81912	-0.863244	down
0.76_904.8513m/z	0.7567	904.851	0.00514341	2.33757	-1.22501	down
0.76_960.9435m/z	0.7567	960.944	0.0354922	1.79445	-0.843538	down
0.76_983.8094m/z	0.7567	983.809	0.00900847	1.88285	-0.912921	down
0.77_1007.7875m/z	0.773833	1007.79	0.0253764	2.10688	-1.07511	down
0.77_1012.7987m/z	0.773833	1012.8	0.0246187	1.89227	-0.920117	down
0.77_1080.7881m/z	0.773833	1080.79	0.0217183	1.97257	-0.980078	down
0.77_1115.8038n	0.773833	1114.8	0.0258102	1.71399	-0.777359	down
0.77_1120.7808m/z	0.773833	1120.78	0.0143616	2.02564	-1.01838	down
0.77_1148.7791m/z	0.773833	1148.78	0.0109903	2.04325	-1.03086	down
0.77_1188.7696m/z	0.773833	1188.77	0.00636146	2.0863	-1.06095	down
0.77_186.9286m/z	0.773833	186.929	0.038858	2.1586	1.1101	up
0.77_239.8973n	0.773833	260.872	0.0307625	2.86594	1.51901	up
0.77_309.9863n	0.773833	308.979	0.00144511	11.3909	3.50981	up
0.77_328.8606m/z	0.773833	328.861	0.0364827	2.27505	1.1859	up
0.77_339.9957n	0.773833	338.988	0.0094492	3.55756	-1.83089	down
0.77_358.8394m/z	0.773833	358.839	0.0261124	2.53498	1.34197	up
0.77_396.8518m/z	0.773833	396.852	0.0336448	1.99619	0.997246	up
0.77_400.9109m/z	0.773833	400.911	0.0362226	1.99753	-0.998215	down
0.77_402.8029m/z	0.773833	402.803	0.0344128	2.2775	1.18745	up
0.77_404.8037m/z	0.773833	404.804	0.0340954	1.74896	0.806498	up
0.77_427.1048m/z	0.773833	427.105	0.0155179	3.093	1.62901	up
0.77_428.9600m/z	0.773833	428.96	0.013924	3.06182	-1.61439	down
0.77_464.8422m/z	0.773833	464.842	0.0152932	1.83607	0.876624	up
0.77_468.8980m/z	0.773833	468.898	0.0278211	2.00703	-1.00507	down
0.77_497.9548n	0.773833	496.948	0.0172384	2.78537	-1.47787	down
0.77_532.8302m/z	0.773833	532.83	0.0173471	1.77471	0.827583	up
0.77_534.8250m/z	0.773833	534.825	0.0205271	1.53317	0.616521	up
0.77_536.8845m/z	0.773833	536.885	0.0268447	2.08442	-1.05965	down
0.77_560.8645m/z	0.773833	560.865	0.00975732	2.5713	1.3625	up
0.77_566.0558n	0.773833	565.048	0.00961131	2.29232	-1.19681	down
0.77_579.0284m/z	0.773833	579.028	0.0394193	2.68614	-1.42553	down
0.77_586.9142m/z	0.773833	586.914	0.0142128	3.10744	-1.63573	down
0.77_668.8006m/z	0.773833	668.801	0.0320746	1.68205	0.75022	up
0.77_672.8589m/z	0.773833	672.859	0.00965701	2.31787	-1.2128	down
0.77_693.8571m/z	0.773833	693.857	0.0150315	1.66036	0.731495	up
0.77_730.8270m/z	0.773833	730.827	0.0484914	1.55665	0.638449	up
0.77_740.8463m/z	0.773833	740.846	0.0267058	2.11823	-1.08286	down
0.77_755.8061n	0.773833	736.788	0.0168712	1.77074	0.824356	up
0.77_765.3278m/z	0.773833	765.328	0.020229	2.38872	1.25624	up
0.77_798.8138m/z	0.773833	798.814	0.0305229	1.60525	0.6828	up
0.77_804.7762m/z	0.773833	804.776	0.0167984	1.90032	0.926239	up
0.77_808.8339m/z	0.773833	808.834	0.0347072	2.04401	-1.0314	down
0.77_810.7364m/z	0.773833	810.736	0.0332066	1.65608	0.727775	up
0.77_876.8220m/z	0.773833	876.822	0.035761	2.08389	-1.05928	down
0.77_900.8010m/z	0.773833	900.801	0.0413776	1.78122	0.832867	up
0.77_905.8118m/z	0.773833	905.812	0.0343539	1.7772	-0.829608	down
0.77_934.7877m/z	0.773833	934.788	0.0454975	1.54996	0.632233	up
0.77_944.8089m/z	0.773833	944.809	0.0220467	2.06227	-1.04423	down
0.77_972.8208m/z	0.773833	972.821	0.0257162	1.77604	-0.828667	down
0.79_1083.6841n	0.790983	1082.68	0.0176202	1.69524	0.761487	up
0.79_191.0770m/z	0.785283	191.077	0.0473279	1.76295	-0.817993	down
0.79_226.8970m/z	0.785283	226.897	0.0269797	2.37486	1.24784	up
0.79_251.1603m/z	0.785283	251.16	0.00383467	2.68185	1.42323	up
0.79_256.8962m/z	0.785283	256.896	0.0345953	1.96059	0.971291	up
0.79_305.0021m/z	0.785283	305.002	6.2129366E-5	4.29387	-2.10228	down
0.79_327.0514m/z	0.785283	327.051	0.0184414	1.85743	-0.893311	down
0.79_395.0394m/z	0.785283	395.039	0.0426875	1.72357	-0.785396	down
0.79_415.8779m/z	0.785283	415.878	0.0253417	1.75748	-0.813512	down
0.79_474.9385m/z	0.785283	474.938	0.00122269	3.48016	-1.79915	down
0.79_510.8731m/z	0.790983	510.873	0.0293983	1.89245	-0.920258	down
0.79_542.9246m/z	0.785283	542.925	0.00752938	2.10538	-1.07408	down
0.79_555.8254n	0.790983	576.8	0.0467023	2.25598	1.17376	up
0.79_566.8281m/z	0.790983	566.828	0.00221834	2.17413	1.12044	up
0.79_586.2754m/z	0.785283	586.275	0.0194472	1.60884	-0.68602	down
0.79_634.8036m/z	0.785283	634.804	0.00596022	1.9715	0.97929	up
0.79_642.3061m/z	0.785283	642.306	0.0295457	2.33467	-1.22322	down
0.79_645.7968m/z	0.790983	645.797	0.0330101	1.51724	0.601452	up
0.79_646.8521m/z	0.790983	646.852	0.0297745	1.77256	-0.825832	down
0.79_674.7703m/z	0.790983	674.77	0.0170235	2.05222	1.03719	up
0.79_697.3266n	0.785283	720.316	0.0284669	1.60798	-0.685246	down
0.79_754.8030m/z	0.785283	754.803	0.0222627	1.68428	0.75213	up
0.79_773.7759m/z	0.790983	773.776	0.0270818	1.58519	0.664657	up
0.79_774.8232m/z	0.790983	774.823	0.0168599	1.75622	-0.812469	down
0.79_811.2786m/z	0.785283	811.279	0.00281096	2.1682	-1.1165	down
0.79_816.7149m/z	0.790983	816.715	0.0222285	2.07105	1.05036	up
0.79_841.7537m/z	0.790983	841.754	0.0117857	1.82762	0.869967	up
0.79_952.6774m/z	0.790983	952.677	0.0396806	1.56857	0.649449	up
0.80_229.9580n	0.802433	230.965	0.0446752	2.44708	1.29106	up
0.80_263.0133m/z	0.802433	263.013	0.0190566	1.69898	-0.764669	down
0.80_283.9888n	0.802433	306.978	0.0214231	1.65793	-0.729387	down
0.80_347.9981m/z	0.802433	347.998	0.0169162	1.71223	-0.775872	down
0.80_371.8983n	0.802433	354.895	0.0212456	2.27102	1.18334	up
0.80_445.9749m/z	0.802433	445.975	0.00811174	1.74621	-0.804226	down
0.80_474.7824m/z	0.802433	474.782	0.0240873	2.6835	-1.42412	down
0.80_500.9045m/z	0.802433	500.904	0.0219193	2.08817	1.06224	up
0.80_700.2803m/z	0.802433	700.28	0.0210229	1.63411	-0.708502	down
0.80_724.2810m/z	0.802433	724.281	0.0354638	1.71499	-0.778197	down
0.80_771.2691m/z	0.802433	771.269	0.0178524	2.25597	-1.17375	down
0.81_710.5682m/z	0.808117	710.568	0.0471354	1.63438	0.708746	up
0.82_145.9749n	0.819567	146.982	0.0223461	1.623	-0.698663	down
0.82_1621.1331n	0.819567	822.565	0.0331419	1.62628	-0.701577	down
0.82_222.0298m/z	0.819567	222.03	0.0202148	1.76833	-0.822384	down
0.82_285.9958m/z	0.819567	285.996	0.0252831	1.615	-0.691537	down
0.82_287.9942m/z	0.819567	287.994	0.0101946	1.78989	-0.839875	down
0.82_350.8341m/z	0.819567	350.834	0.0348235	1.68612	-0.75371	down
0.82_393.8038m/z	0.819567	393.804	0.032465	1.97541	-0.982151	down
0.82_402.8240m/z	0.819567	402.824	0.0206969	1.60642	-0.683853	down
0.82_405.9565m/z	0.819567	405.956	0.0179539	1.79746	-0.845959	down
0.82_412.7389m/z	0.819567	412.739	0.0455192	1.61571	-0.692169	down
0.82_592.6770m/z	0.819567	592.677	0.0316137	1.76001	-0.815582	down
0.82_710.5945m/z	0.819567	710.595	0.0280629	1.69667	-0.762709	down
0.82_817.0804m/z	0.819567	817.08	0.0163903	2.34653	-1.23053	down
0.82_865.9955n	0.819567	908.029	0.0410566	1.65273	-0.724849	down
0.82_968.0012m/z	0.819567	968.001	0.0082876	1.93026	-0.948798	down
0.82_980.9911m/z	0.819567	980.991	0.0186493	2.12248	-1.08575	down
0.82_984.9856m/z	0.819567	984.986	0.0239586	2.06451	-1.0458	down
0.83_1120.2393m/z	0.825267	1120.24	0.0244659	1.57209	0.652681	up
0.83_326.7595m/z	0.825267	326.76	0.0472504	1.79484	0.843857	up
0.83_450.7116m/z	0.825267	450.712	0.039287	1.65188	0.724107	up
0.83_533.6735n	0.825267	514.656	0.0442263	1.62351	0.699117	up
0.83_543.6320m/z	0.825267	543.632	0.0484073	1.8997	0.925773	up
0.83_572.6141m/z	0.825267	572.614	0.0415095	1.8167	0.861319	up
0.83_628.5761m/z	0.825267	628.576	0.0470518	1.7701	0.823834	up
0.83_633.5678m/z	0.825267	633.568	0.0272221	1.77563	0.828327	up
0.83_638.5849m/z	0.825267	638.585	0.0260185	1.57833	0.658402	up
0.83_658.5537m/z	0.825267	658.554	0.00640563	2.00735	1.00529	up
0.83_660.5482m/z	0.825267	660.548	0.0292176	1.74693	0.804821	up
0.83_661.5441m/z	0.825267	661.544	0.0474017	1.67333	0.742723	up
0.83_688.5302m/z	0.825267	688.53	0.0431641	1.70383	0.768779	up
0.83_689.5192m/z	0.825267	689.519	0.0457133	1.55671	0.638503	up
0.83_690.5201m/z	0.825267	690.52	0.0355185	1.73665	0.796307	up
0.83_698.5442m/z	0.825267	698.544	0.0499033	1.55488	0.636801	up
0.83_720.5052m/z	0.825267	720.505	0.0378047	1.57556	0.655867	up
0.83_776.4670m/z	0.825267	776.467	0.0102218	1.83332	0.874459	up
0.83_816.4427m/z	0.825267	816.443	0.0300787	1.84541	0.883944	up
0.83_819.4536n	0.825267	800.436	0.038763	1.62875	0.703762	up
0.84_208.8458m/z	0.8424	208.846	0.0405371	1.69454	0.760896	up
0.84_210.8424m/z	0.8424	210.842	0.0300347	1.73636	0.796067	up
0.84_212.8407m/z	0.8424	212.841	0.0345395	1.69013	0.757135	up
0.84_267.8106n	0.8424	266.803	0.0363875	1.78568	0.836473	up
0.84_268.8001m/z	0.8424	268.8	0.0384012	1.78741	0.837867	up
0.84_270.7974m/z	0.8424	270.797	0.0391649	1.77427	0.827228	up
0.84_272.7959m/z	0.8424	272.796	0.04378	1.76538	0.819976	up
0.84_286.7718m/z	0.836717	286.772	0.0493139	1.58258	-0.662274	down
0.84_303.7889n	0.8424	324.764	0.0486919	1.62108	0.696953	up
0.84_330.7554m/z	0.8424	330.755	0.0421114	1.8338	0.874833	up
0.84_450.6664m/z	0.836717	450.666	0.0251601	1.76515	0.819793	up
0.84_452.7519m/z	0.836717	452.752	0.027717	1.66028	0.731426	up
0.84_456.6993m/z	0.8424	456.699	0.0458948	1.71289	0.776434	up
0.84_516.6271m/z	0.8424	516.627	0.0494353	1.52327	0.60717	up
0.84_530.6521m/z	0.836717	530.652	0.0180537	1.61883	-0.694955	down
0.84_536.8011m/z	0.8424	536.801	5.1863695E-4	3.52908	-1.81929	down
0.84_543.2879n	0.836717	566.277	0.0359236	1.56267	-0.644009	down
0.84_544.6212m/z	0.836717	544.621	0.0425429	1.77917	0.831207	up
0.84_564.7834m/z	0.8424	564.783	0.0263232	1.81884	0.863022	up
0.84_575.5927n	0.8424	574.585	0.0477029	1.60316	0.68092	up
0.84_588.6125m/z	0.836717	588.613	0.0407086	1.58209	0.661832	up
0.84_604.2555m/z	0.836717	604.255	0.04578	1.89978	0.925832	up
0.84_608.5686m/z	0.836717	608.569	0.0456721	1.98172	0.986756	up
0.84_614.3004m/z	0.836717	614.3	0.0462547	2.09643	1.06793	up
0.84_646.5733m/z	0.836717	646.573	0.0380517	1.68389	0.751797	up
0.84_703.6408m/z	0.836717	703.641	0.0219098	2.76054	-1.46495	down
0.84_704.5395m/z	0.836717	704.539	0.0390216	1.79706	0.845639	up
0.84_744.8457m/z	0.8424	744.846	0.0173621	2.24231	1.16498	up
0.85_169.9864m/z	0.85385	169.986	0.0105518	3.0526	-1.61004	down
0.85_254.0405n	0.85385	219.027	0.0173744	1.67075	-0.740498	down
0.85_308.9567m/z	0.85385	308.957	0.0230621	1.91895	0.940315	up
0.85_403.9097m/z	0.85385	403.91	0.0230417	1.82319	-0.866462	down
0.85_462.8249n	0.85385	463.832	0.0373364	1.91997	-0.941084	down
0.85_504.2537m/z	0.85385	504.254	0.0350068	3.93356	1.97583	up
0.85_854.6231m/z	0.85385	854.623	0.0326563	1.79587	0.84468	up
0.86_150.8865m/z	0.85955	150.886	0.0454025	1.61421	0.690827	up
0.86_285.9448m/z	0.85955	285.945	0.0368494	2.05853	-1.04162	down
0.86_344.0998n	0.85955	365.074	0.0359009	1.88414	0.913909	up
0.86_345.0913m/z	0.85955	345.091	0.0138441	2.8884	1.53027	up
0.86_423.0342m/z	0.85955	423.034	0.013564	2.47172	1.30552	up
0.86_480.9927m/z	0.85955	480.993	0.0333295	1.84154	0.88091	up
0.86_538.9519m/z	0.85955	538.952	0.0195558	2.64251	1.40191	up
0.86_540.9485m/z	0.85955	540.948	0.0129185	2.83368	1.50268	up
0.86_598.9087m/z	0.85955	598.909	0.00257988	3.20692	1.68119	up
0.86_600.9190m/z	0.85955	600.919	0.0267074	2.34762	1.2312	up
0.86_638.7202m/z	0.85955	638.72	0.0296469	2.64986	1.40592	up
0.86_654.8678m/z	0.85955	654.868	0.0240541	2.42437	1.27761	up
0.86_656.8675m/z	0.85955	656.867	0.0152128	2.50527	1.32497	up
0.86_714.8241m/z	0.85955	714.824	0.0160471	2.89493	1.53353	up
0.86_716.8295m/z	0.85955	716.83	0.033636	2.98902	1.57967	up
0.86_772.7836m/z	0.85955	772.784	0.014745	2.08675	1.06126	up
0.86_806.9936m/z	0.85955	806.994	0.0182487	2.70827	-1.43737	down
0.86_832.7417m/z	0.85955	832.742	0.00506252	4.94572	2.30618	up
0.86_933.0924m/z	0.85955	933.092	0.0125874	2.25011	1.17	up
0.87_137.0707m/z	0.871	137.071	0.00474979	2.12183	1.08531	up
0.87_169.0586m/z	0.871	169.059	0.0334922	2.42933	-1.28056	down
0.87_174.9986m/z	0.871	174.999	0.0362265	2.07355	-1.0521	down
0.87_259.0671n	0.871	260.074	0.0293447	1.74998	0.807338	up
0.87_285.1065n	0.871	250.093	0.0247171	1.78616	0.836858	up
0.87_290.0834m/z	0.871	290.083	0.0315692	1.78481	0.835774	up
0.87_329.9241m/z	0.871	329.924	0.035806	1.9341	-0.951664	down
0.87_340.0197m/z	0.871	340.02	0.0442806	1.87458	0.906563	up
0.87_348.9246n	0.871	331.921	0.0358251	2.39973	-1.26287	down
0.87_387.8828m/z	0.871	387.883	0.0211254	2.04029	-1.02877	down
0.87_389.8810m/z	0.871	389.881	0.0471973	1.95151	-0.964593	down
0.87_411.0539m/z	0.871	411.054	0.0316811	2.06369	1.04523	up
0.87_413.2142m/z	0.871	413.214	0.00151748	6.10738	2.61055	up
0.87_421.0819m/z	0.871	421.082	0.0201493	2.05939	1.04222	up
0.87_442.9903n	0.871	443.998	0.0386242	1.91088	0.934239	up
0.87_471.0088m/z	0.871	471.009	0.0496137	1.79035	-0.840241	down
0.87_482.2713m/z	0.871	482.271	0.0169852	3.83788	1.94031	up
0.87_491.9721m/z	0.871	491.972	0.0378094	1.64942	0.721956	up
0.87_492.8533m/z	0.871	492.853	0.0302206	2.52215	1.33465	up
0.87_501.9570m/z	0.871	501.957	0.0261464	1.94962	0.96319	up
0.87_504.0272n	0.871	469.013	0.0237527	2.35314	1.23459	up
0.87_505.7987m/z	0.871	505.799	0.0497387	1.80904	-0.855228	down
0.87_528.9694m/z	0.871	528.969	0.0295775	1.80784	0.854267	up
0.87_541.9567n	0.871	586.928	0.0193649	2.1219	1.08536	up
0.87_556.7985m/z	0.871	556.798	0.0163412	1.71781	-0.780574	down
0.87_611.8596n	0.871	653.893	0.00252827	2.46308	-1.30046	down
0.87_660.8611m/z	0.871	660.861	0.0170722	2.2638	1.17875	up
0.87_758.8124m/z	0.871	758.812	6.660984E-4	3.78232	1.91927	up
0.87_883.9539m/z	0.871	883.954	0.012958	1.95785	-0.969273	down
0.87_932.9284n	0.871	311.983	0.0437084	2.68696	-1.42597	down
0.87_971.7123n	0.871	508.845	0.0440111	2.3962	1.26075	up
0.88_190.0727m/z	0.876683	190.073	0.0124878	1.91024	0.933754	up
0.88_277.0350m/z	0.876683	277.035	0.032782	2.04355	-1.03108	down
0.88_280.1043m/z	0.876683	280.104	0.0319335	1.99811	0.998638	up
0.88_338.0671m/z	0.876683	338.067	0.0219832	2.2919	1.19654	up
0.88_340.0612m/z	0.876683	340.061	0.0230692	2.11843	1.083	up
0.88_455.9834m/z	0.876683	455.983	0.0171187	2.39879	1.26231	up
0.88_513.9420m/z	0.876683	513.942	0.0161938	2.46046	1.29893	up
0.88_517.9728m/z	0.876683	517.973	0.025459	2.01034	1.00744	up
0.88_561.9170m/z	0.876683	561.917	0.0110776	1.92179	0.942449	up
0.88_573.9173m/z	0.876683	573.917	0.0216236	2.02825	1.02023	up
0.88_575.9353n	0.876683	596.91	0.00862863	2.5913	1.37368	up
0.88_610.2218m/z	0.876683	610.222	0.0210679	2.58835	1.37203	up
0.88_619.8767m/z	0.876683	619.877	0.00721367	2.09417	1.06638	up
0.88_691.9769m/z	0.876683	691.977	0.0296748	1.79436	0.843468	up
0.88_775.7942m/z	0.876683	775.794	0.0214061	2.53329	1.34101	up
0.88_899.0200m/z	0.876683	899.02	0.00769896	1.95333	-0.965933	down
0.89_162.1124m/z	0.88815	162.112	0.0445996	1.71233	0.775957	up
0.89_208.0607m/z	0.88815	208.061	0.0206617	1.877	0.908429	up
0.89_246.0532n	0.88815	247.061	0.0101927	2.72018	-1.4437	down
0.89_255.0763n	0.88815	256.084	0.01212	1.93497	0.952314	up
0.89_265.1128n	0.88815	266.12	0.0012419	2.55899	1.35558	up
0.89_317.1819m/z	0.88815	317.182	0.0189837	2.42692	1.27912	up
0.89_382.1085n	0.88815	365.105	0.0467779	2.26164	1.17737	up
0.89_426.0224m/z	0.893833	426.022	0.00274857	2.78181	-1.47602	down
0.89_558.0656m/z	0.893833	558.066	0.014149	2.78673	-1.47857	down
0.89_568.1871m/z	0.88815	568.187	7.508498E-4	2.96267	1.5669	up
0.89_578.8294m/z	0.88815	578.829	0.0419887	1.92924	-0.948033	down
0.89_631.8618m/z	0.893833	631.862	0.045908	1.93013	0.948699	up
0.89_691.8430m/z	0.893833	691.843	0.0499331	2.05681	1.04041	up
0.89_766.9556n	0.893833	747.938	0.0379623	2.11609	-1.0814	down
0.91_114.0656m/z	0.905283	114.066	0.0347305	2.0718	-1.05089	down
0.91_146.1173m/z	0.905283	146.117	0.0145525	1.926	0.945608	up
0.91_229.1152m/z	0.905283	229.115	0.0445076	1.78369	-0.834867	down
0.91_365.2048m/z	0.905283	365.205	0.0200015	2.77072	1.47026	up
0.91_406.1324m/z	0.905283	406.132	2.1422844E-4	3.2621	1.7058	up
0.91_449.0153n	0.905283	493.986	0.00226066	2.21756	-1.14897	down
0.91_581.0553n	0.905283	604.044	0.0024146	2.60737	-1.3826	down
0.91_653.5727m/z	0.910983	653.573	0.0229594	2.54259	1.3463	up
0.91_684.5705m/z	0.910983	684.571	0.0374453	1.94691	0.961186	up
0.91_689.5328m/z	0.910983	689.533	0.029162	2.47266	1.30606	up
0.92_199.9904n	0.922433	442.015	0.0248948	2.19696	1.13551	up
0.92_242.0415m/z	0.922433	242.042	0.0219985	1.68668	-0.754185	down
0.92_251.1365n	0.922433	234.133	0.0159697	2.29928	1.20118	up
0.92_255.0981m/z	0.922433	255.098	0.0130877	1.95703	0.968668	up
0.92_314.6629m/z	0.922433	314.663	5.387317E-4	2.81012	1.49063	up
0.92_323.6681m/z	0.922433	323.668	0.00195529	2.74487	1.45674	up
0.92_324.9221m/z	0.922433	324.922	0.00435476	3.31362	1.72841	up
0.92_332.5619m/z	0.922433	332.562	0.0237258	2.18587	-1.12821	down
0.92_361.0621n	0.922433	384.051	0.0267507	1.96114	0.971693	up
0.92_405.2081m/z	0.922433	405.208	0.00530663	3.89912	-1.96315	down
0.92_519.1337n	0.922433	484.12	0.00211069	4.47574	-2.16213	down
0.92_539.1808n	0.922433	504.167	0.0114655	2.74705	-1.45789	down
0.92_542.0646m/z	0.922433	542.065	0.0143318	2.40448	-1.26573	down
0.92_563.0426n	0.922433	586.032	0.00776031	1.93667	-0.953581	down
0.92_634.1347n	0.922433	635.142	0.00593158	3.39865	-1.76496	down
0.92_649.1785n	0.922433	614.165	0.00734363	4.0792	-2.02828	down
0.92_663.1098n	0.922433	686.099	0.0069132	2.46239	-1.30006	down
0.92_700.0817n	0.922433	701.089	0.00603623	4.01388	-2.005	down
0.92_783.0475n	0.922433	766.044	0.0045519	2.42156	-1.27594	down
0.92_796.1895n	0.922433	797.197	0.0177824	2.18588	-1.12822	down
0.92_881.9622m/z	0.922433	881.962	0.00320253	2.41319	-1.27094	down
0.93_168.0646m/z	0.928117	168.065	0.0429213	2.04586	-1.03271	down
0.93_509.9587m/z	0.928117	509.959	0.049431	2.48052	1.31064	up
0.94_202.1817m/z	0.939567	202.182	0.0370766	1.94204	-0.95757	down
0.94_266.9629m/z	0.939567	266.963	0.0209742	3.86331	1.94984	up
0.94_331.1461m/z	0.939567	331.146	0.0127482	2.5718	-1.36278	down
0.94_379.1718m/z	0.939567	379.172	0.00229003	2.89825	-1.53518	down
0.94_488.8101n	0.939567	511.799	0.0191898	1.90677	0.931131	up
0.94_513.7928m/z	0.939567	513.793	0.00580038	2.58486	1.37009	up
0.94_557.9329m/z	0.939567	557.933	0.0405348	2.06798	1.04822	up
0.94_781.9690n	0.939567	824.003	0.00893716	2.12594	-1.0881	down
0.94_841.5684m/z	0.939567	841.568	0.0439594	2.89273	1.53243	up
0.94_862.1370n	0.939567	863.144	0.0271776	1.76309	-0.818109	down
0.95_315.1081n	0.945267	336.083	0.0488575	2.4282	1.27989	up
0.95_316.0961m/z	0.945267	316.096	0.0291595	1.96664	0.975729	up
0.95_394.0416m/z	0.945267	394.042	0.0461738	2.52811	1.33806	up
0.95_396.0338m/z	0.945267	396.034	0.0169217	2.32858	1.21945	up
0.95_452.0005m/z	0.945267	452.001	0.0360746	2.60623	1.38196	up
0.95_453.9964m/z	0.945267	453.996	0.0436644	2.40732	1.26743	up
0.95_511.9529m/z	0.945267	511.953	0.0272229	2.50417	1.32434	up
0.95_540.0538m/z	0.945267	540.054	0.00478844	2.635	-1.39781	down
0.95_569.9137m/z	0.945267	569.914	0.0288484	2.89091	1.53153	up
0.95_571.9163m/z	0.945267	571.916	0.0292699	3.31942	1.73093	up
0.95_612.1520n	0.945267	611.145	0.0166468	3.65718	-1.87073	down
0.95_629.8729m/z	0.945267	629.873	0.0242375	2.97048	1.5707	up
0.95_656.1178n	0.945267	655.111	0.0185923	3.65614	-1.87032	down
0.95_662.1026m/z	0.945267	662.103	0.0114975	2.20873	-1.14322	down
0.95_699.0864n	0.945267	720.061	0.00313987	2.55433	-1.35295	down
0.95_761.0864n	0.945267	782.061	0.0100695	2.78782	-1.47914	down
0.95_774.1995m/z	0.945267	774.199	0.0320323	1.70375	-0.768714	down
0.95_778.0189m/z	0.945267	778.019	0.00424724	2.41354	-1.27115	down
0.95_837.9745m/z	0.945267	837.975	0.00393488	2.34899	-1.23204	down
0.95_840.0148m/z	0.945267	840.015	0.0153614	2.81801	-1.49468	down
0.96_185.0126m/z	0.9624	185.013	0.0189353	2.86869	1.52039	up
0.96_337.9185m/z	0.956817	337.919	0.0151595	1.64885	0.721456	up
0.96_400.0704m/z	0.956817	400.07	0.00840235	1.77849	0.83065	up
0.96_410.8892n	0.956817	393.886	0.0225512	1.63326	-0.707756	down
0.96_455.8356m/z	0.956817	455.836	0.00514539	2.17063	1.11811	up
0.96_607.7302m/z	0.956817	607.73	0.0381961	3.98113	-1.99318	down
0.96_654.5994m/z	0.9624	654.599	0.0380425	1.88187	0.912171	up
0.97_303.9868m/z	0.97395	303.987	0.0360227	1.89686	-0.92361	down
0.97_314.0859m/z	0.97395	314.086	0.0291384	1.53852	0.621544	up
0.99_132.9870m/z	0.9911	132.987	0.0100412	2.09578	-1.06749	down
0.99_148.9615m/z	0.9911	148.962	0.00133069	7.41566	-2.89058	down
0.99_300.9454m/z	0.9911	300.945	0.00499301	2.37926	-1.25051	down
0.99_308.8606m/z	0.9911	308.861	3.214086E-4	4.2636	-2.09207	down
0.99_332.8874m/z	0.9911	332.887	0.018682	3.31461	-1.72884	down
0.99_353.8949m/z	0.9911	353.895	0.0222156	2.07088	-1.05024	down
0.99_358.9026m/z	0.9911	358.903	0.00112714	2.99494	-1.58252	down
0.99_416.8614m/z	0.9911	416.861	0.0022969	3.69119	-1.88409	down
0.99_474.8201m/z	0.9911	474.82	0.00412513	2.86928	-1.52069	down
0.99_476.8173m/z	0.9911	476.817	0.0310494	1.89331	-0.920909	down
1.01_248.9050m/z	1.00823	248.905	0.00267176	2.58356	-1.36936	down
1.01_426.7772m/z	1.00823	426.777	0.0327398	2.05227	-1.03722	down
1.03_212.9749m/z	1.02538	212.975	0.0370866	2.4353	-1.2841	down
1.03_241.1552m/z	1.02538	241.155	0.0134012	2.01664	1.01195	up
1.03_270.9344m/z	1.02538	270.934	0.0452913	2.47137	-1.30531	down
1.03_418.0108n	1.02538	419.018	0.0499589	2.02867	1.02053	up
1.08_175.0266m/z	1.0767	175.027	7.131956E-4	5.49585	-2.45834	down
1.08_198.0373m/z	1.07682	198.037	1.3907872E-4	3.28804	-1.71723	down
1.08_314.9516m/z	1.07682	314.952	0.00179561	2.60553	-1.38158	down
1.08_357.9195m/z	1.07682	357.92	9.524033E-4	2.69533	-1.43046	down
1.09_257.9769m/z	1.09395	257.977	5.0758244E-4	2.88062	-1.52638	down
1.09_338.9704n	1.09395	339.978	3.9501414E-5	4.76428	-2.25226	down
1.11_112.0508m/z	1.1111	112.051	0.00551015	3.07767	1.62184	up
1.11_339.0157m/z	1.11098	339.016	0.012305	1.97769	-0.983819	down
1.11_606.9208m/z	1.1111	606.921	0.0221589	1.66411	-0.734749	down
1.13_272.9599m/z	1.12812	272.96	0.0407941	2.05217	1.03715	up
1.13_369.8962m/z	1.12823	369.896	0.0217838	1.87394	0.906072	up
1.15_194.0222m/z	1.14538	194.022	0.00758257	1.9939	0.995594	up
1.15_311.9382m/z	1.14538	311.938	0.0129278	1.78143	0.833033	up
1.15_367.8991m/z	1.14538	367.899	0.0147782	2.12317	1.08622	up
1.15_452.0016m/z	1.14527	452.002	0.0438746	2.50702	1.32597	up
1.16_398.8767m/z	1.16252	398.877	0.0226718	2.29219	1.19673	up
1.16_511.9576m/z	1.1624	511.958	0.047562	2.14264	1.09939	up
1.18_229.9915n	1.17975	502.017	0.0303736	1.64076	0.714364	up
1.18_318.9380m/z	1.17975	318.938	0.0236722	2.03417	1.02444	up
1.18_338.9207m/z	1.17975	338.921	0.0418438	1.95927	0.970314	up
1.18_456.8375m/z	1.17975	456.838	0.0473933	1.97613	0.982679	up
1.20_154.9697m/z	1.1969	154.97	0.0101578	1.96408	0.973856	up
1.20_214.0087n	1.1969	215.016	0.0342249	1.60764	0.684943	up
1.20_362.9396m/z	1.1969	362.94	0.0228436	1.78661	-0.837228	down
1.20_384.0585m/z	1.1969	384.058	0.0387052	1.86665	0.900454	up
1.20_515.1192n	1.1969	516.126	0.0460617	1.76522	0.819846	up
1.20_553.0955m/z	1.1969	553.095	0.047062	1.9871	0.990661	up
1.20_614.9298m/z	1.1969	614.93	0.0115148	2.27451	1.18555	up
1.21_241.0013m/z	1.21403	241.001	0.0116066	2.33245	-1.22185	down
1.25_332.5617m/z	1.24832	332.562	0.00236417	2.82655	-1.49904	down
1.25_405.0516n	1.24812	426.026	0.0133198	2.0567	-1.04033	down
1.25_505.9830m/z	1.24812	505.983	5.3024775E-4	3.57162	-1.83658	down
1.27_174.0406m/z	1.26527	174.041	9.853791E-5	4.52636	-2.17835	down
1.27_247.9950m/z	1.26527	247.995	0.0319138	2.23077	1.15754	up
1.27_657.1240m/z	1.26547	657.124	0.00737901	2.31757	-1.21261	down
1.27_675.9789m/z	1.26547	675.979	0.0420027	1.92775	0.946918	up
1.28_201.0373m/z	1.2824	201.037	0.0192661	2.78581	-1.47809	down
1.28_231.9703m/z	1.2824	231.97	0.00152109	4.358	-2.12367	down
1.28_242.9883m/z	1.28262	242.988	9.356473E-4	4.22964	-2.08053	down
1.28_292.9649n	1.28262	315.954	0.0459164	1.72633	0.787711	up
1.28_418.0108n	1.28262	382.997	0.0257953	2.29553	1.19882	up
1.28_433.9858n	1.28262	398.972	0.0257731	1.82696	0.869441	up
1.28_501.9897n	1.28262	466.976	0.00277473	2.3356	1.22379	up
1.28_639.9744n	1.28262	640.982	0.00923864	1.92187	0.942511	up
1.28_800.9774m/z	1.28262	800.977	0.0267246	1.84849	0.886346	up
1.30_252.9821m/z	1.29955	252.982	9.074278E-4	3.36477	-1.75051	down
1.30_258.9992m/z	1.29955	258.999	0.0236577	2.43695	-1.28508	down
1.30_340.0239n	1.29975	384.995	0.021235	2.04266	1.03045	up
1.30_342.0408n	1.29975	325.037	0.0035508	2.69504	1.43031	up
1.30_477.0904m/z	1.29975	477.09	0.0122917	2.01811	1.013	up
1.32_305.0879m/z	1.3169	305.088	0.0185462	1.89684	0.923595	up
1.32_400.0248m/z	1.3169	400.025	0.00313407	3.14411	1.65265	up
1.32_402.0961n	1.3169	403.103	0.00316455	2.51726	1.33185	up
1.32_621.0681m/z	1.3169	621.068	0.00851231	1.77536	0.82811	up
1.32_813.1310n	1.3169	778.117	0.0219372	1.74003	-0.799114	down
1.33_403.0056m/z	1.33403	403.006	0.0170013	2.01642	1.0118	up
1.35_149.0507n	1.35118	150.058	0.0242946	1.54071	0.623595	up
1.35_164.9282m/z	1.35097	164.928	0.00577362	3.1591	-1.65951	down
1.35_368.0567m/z	1.35097	368.057	0.032718	2.72304	1.44522	up
1.35_405.2095m/z	1.35118	405.21	0.00207006	3.73531	-1.90123	down
1.35_668.0259m/z	1.35097	668.026	0.0376899	1.88597	0.915306	up
1.37_125.0621m/z	1.36832	125.062	0.00193988	2.32948	1.22001	up
1.37_197.0299n	1.36832	198.037	4.600769E-4	3.31628	-1.72957	down
1.37_321.0690n	1.36812	320.062	3.1371565E-5	7.94102	2.98932	up
1.37_401.0116n	1.36812	400.004	2.3175413E-5	5.64258	2.49635	up
1.37_571.0668m/z	1.36832	571.067	0.00256293	2.92538	-1.54862	down
1.37_650.9543m/z	1.36832	650.954	0.00138494	2.1131	-1.07936	down
1.39_170.1049n	1.38547	171.112	0.0173254	1.78647	0.837114	up
1.39_188.0558m/z	1.38525	188.056	0.0154771	3.71485	1.8933	up
1.39_701.1540m/z	1.38525	701.154	0.00202684	3.79754	1.92507	up
1.40_247.0250n	1.4024	246.018	0.0203037	3.24399	1.69777	up
1.42_279.0586m/z	1.41955	279.059	6.9665286E-4	3.22464	1.68914	up
1.42_341.0368m/z	1.41955	341.037	0.00763015	3.59523	1.84608	up
1.42_343.1162m/z	1.41982	343.116	0.049875	2.20721	1.14223	up
1.42_482.0290m/z	1.41955	482.029	0.0147528	3.35102	-1.7446	down
1.42_606.9222m/z	1.41982	606.922	3.68406E-4	2.72442	-1.44595	down
1.42_612.1511n	1.41955	611.144	0.00891518	3.31344	-1.72833	down
1.42_656.1173n	1.41955	655.11	0.00918325	3.37321	-1.75412	down
1.44_264.0124m/z	1.43668	264.012	0.0358593	3.43216	-1.77912	down
1.44_287.0565m/z	1.43697	287.056	0.0185245	2.63513	1.39787	up
1.44_289.0506m/z	1.43697	289.051	7.855815E-4	2.98773	1.57905	up
1.44_339.0171m/z	1.43668	339.017	1.20583456E-4	3.71816	-1.89459	down
1.45_211.0454n	1.45412	212.053	6.375347E-4	2.49571	1.31945	up
1.45_331.0088n	1.45412	375.98	0.00610169	2.73774	1.45299	up
1.45_372.1074m/z	1.45383	372.107	0.00778922	2.84614	1.50901	up
1.45_577.1617m/z	1.45412	577.162	0.0131142	3.34248	1.74092	up
1.47_241.1552m/z	1.47125	241.155	0.0279267	1.56882	0.649684	up
1.47_555.1048m/z	1.47125	555.105	3.7562786E-4	6.30759	2.65709	up
1.47_747.1205m/z	1.47125	747.12	0.00885385	2.46883	1.30383	up
1.47_755.3697n	1.47125	400.674	0.0208732	3.22445	1.68905	up
1.49_169.0736n	1.4884	170.081	0.0396855	1.69697	0.762961	up
1.49_332.0203m/z	1.4884	332.02	0.0105227	2.05765	-1.041	down
1.51_245.5432m/z	1.50553	245.543	0.021965	2.21409	-1.14671	down
1.51_322.0740m/z	1.50553	322.074	1.8299093E-5	5.35894	2.42195	up
1.51_343.0507n	1.50553	344.058	3.401682E-6	11.0526	3.46631	up
1.51_834.1688n	1.50553	835.176	0.00289989	2.382	1.25217	up
1.53_406.0214m/z	1.53412	406.021	0.00385062	2.50072	1.32234	up
1.56_243.0631m/z	1.55668	243.063	0.00711047	3.63837	1.86329	up
1.56_279.0397m/z	1.55668	279.04	0.0011599	4.45845	2.15654	up
1.56_281.0377m/z	1.55668	281.038	0.00182498	4.81467	2.26744	up
1.56_289.0691m/z	1.55668	289.069	0.0103855	3.28647	1.71654	up
1.56_774.2033n	1.55668	773.196	0.0215263	2.13409	-1.09362	down
1.57_188.0560m/z	1.57382	188.056	0.0164407	2.0608	1.04321	up
1.59_268.0004m/z	1.59097	268	0.00159467	2.85756	1.51478	up
1.59_302.0487n	1.58555	325.038	0.00293133	2.32733	1.21868	up
1.59_621.0718m/z	1.58555	621.072	0.00136185	3.28714	1.71683	up
1.60_332.5619m/z	1.60268	332.562	0.0168386	2.2834	-1.19118	down
1.60_382.0098m/z	1.60268	382.01	5.996026E-5	4.20556	2.0723	up
1.60_418.0800m/z	1.60268	418.08	0.00338905	2.29128	1.19615	up
1.60_448.0641m/z	1.60268	448.064	0.00468208	2.00534	1.00385	up
1.60_580.1254m/z	1.60268	580.125	0.0246098	2.46554	1.3019	up
1.61_460.0372m/z	1.6081	460.037	0.03781	3.15233	1.65642	up
1.61_553.1582m/z	1.6081	553.158	0.0307434	2.45743	1.29715	up
1.62_506.9970n	1.61983	529.986	6.340498E-4	3.42713	-1.777	down
1.63_248.0548m/z	1.62525	248.055	0.0490921	1.72421	-0.785932	down
1.63_379.1040n	1.62525	378.097	0.0270151	2.72742	1.44753	up
1.63_381.1032n	1.62525	380.096	0.0291868	2.76439	1.46696	up
1.63_384.1298n	1.62525	383.123	0.0455917	1.96245	-0.972658	down
1.63_451.1117m/z	1.62525	451.112	0.00905611	3.17095	-1.66492	down
1.63_458.0392m/z	1.62525	458.039	0.024046	3.38084	1.75738	up
1.64_529.1438m/z	1.63697	529.144	0.0256139	2.10607	1.07455	up
1.65_177.9581m/z	1.65412	177.958	0.0174686	1.82869	-0.870813	down
1.65_265.0240m/z	1.65412	265.024	0.0202412	1.72144	-0.783614	down
1.65_278.0711m/z	1.65412	278.071	2.4065824E-4	3.80591	-1.92824	down
1.68_321.0707n	1.67668	320.063	1.9937912E-5	12.0232	3.58775	up
1.71_130.5253m/z	1.70553	130.525	0.0308833	1.66914	-0.739106	down
1.71_388.1768m/z	1.70553	388.177	0.0178238	2.2624	1.17785	up
1.72_201.5669m/z	1.72268	201.567	0.0166729	1.84889	0.886662	up
1.74_373.1057m/z	1.73982	373.106	0.027319	1.84364	-0.882558	down
1.74_528.1456m/z	1.73982	528.146	0.0318263	1.83776	0.877948	up
1.74_581.1714n	1.73982	604.158	2.5199357E-4	3.33058	1.73577	up
1.75_117.0172m/z	1.74525	117.017	9.3730836E-4	4.51813	-2.17572	down
1.76_260.0475m/z	1.76238	260.048	0.0484677	2.04329	-1.03089	down
1.76_424.0978m/z	1.75697	424.098	0.00308934	2.94061	-1.55612	down
1.77_478.1068m/z	1.77412	478.107	0.00262927	2.9218	1.54686	up
1.78_334.0527m/z	1.77953	334.053	0.0364674	2.38147	-1.25185	down
1.78_481.1113m/z	1.77953	481.111	0.00850722	3.54926	-1.82752	down
1.78_657.2505m/z	1.77953	657.25	0.024572	4.47256	2.1611	up
1.79_211.0454n	1.79125	212.053	0.0229641	2.07344	1.05203	up
1.79_269.5672m/z	1.79125	269.567	0.00569416	4.00852	-2.00307	down
1.79_275.5674m/z	1.79125	275.567	0.0041264	4.09916	-2.03533	down
1.79_299.5705m/z	1.79125	299.57	0.0119771	4.01283	-2.00462	down
1.79_308.5838m/z	1.79125	308.584	0.00578845	3.78497	-1.92028	down
1.79_650.1020n	1.79125	651.109	0.00782027	2.52934	-1.33876	down
1.81_180.1022m/z	1.8084	180.102	0.00145014	3.64055	-1.86416	down
1.81_242.5611m/z	1.8084	242.561	0.00629472	3.42408	-1.77572	down
1.81_298.5701m/z	1.8084	298.57	0.00670386	3.65295	-1.86906	down
1.81_538.1292m/z	1.8084	538.129	0.00661235	2.94394	-1.55775	down
1.81_571.1523m/z	1.8084	571.152	0.0258624	2.14718	1.10244	up
1.81_612.1513n	1.8084	307.083	0.00527509	3.19121	-1.6741	down
1.83_162.5288m/z	1.82553	162.529	0.0364137	2.42811	1.27983	up
1.83_284.0616n	1.82553	267.058	0.00567349	3.11996	1.64153	up
1.84_113.0346m/z	1.84268	113.035	0.013907	2.93745	1.55457	up
1.84_221.0927m/z	1.84268	221.093	0.00498716	2.21633	1.14817	up
1.84_260.0237n	1.84268	562.081	0.0125657	2.61748	1.38818	up
1.84_325.0181m/z	1.84268	325.018	0.0155861	3.02248	1.59573	up
1.84_414.1157m/z	1.84268	414.116	0.0201073	2.42406	1.27742	up
1.84_483.1109n	1.84268	484.118	0.00659181	2.56385	-1.35831	down
1.84_511.1245m/z	1.84268	511.124	0.00699012	3.12868	1.64556	up
1.84_550.1135n	1.84268	573.103	0.00316706	2.91785	1.5449	up
1.84_576.1647m/z	1.84268	576.165	4.6404405E-4	3.21065	1.68286	up
1.84_632.1651m/z	1.84268	632.165	0.00190438	2.67376	1.41887	up
1.87_134.0454m/z	1.86523	134.045	5.4728996E-5	14.3652	-3.8445	down
1.87_312.0956m/z	1.86523	312.096	8.490537E-5	8.59599	-3.10366	down
1.88_292.1399m/z	1.88238	292.14	0.0461437	2.49662	1.31998	up
1.88_303.0519m/z	1.88238	303.052	0.00832919	3.68298	1.88087	up
1.88_488.1367m/z	1.88238	488.137	0.00332164	7.31885	2.87162	up
1.88_540.1449n	1.87697	582.179	0.0345542	1.90386	0.928926	up
1.90_329.1243n	1.89952	350.099	0.0380674	3.06549	1.61612	up
1.90_331.1233n	1.89952	352.098	0.0381284	2.96457	1.56782	up
1.91_198.0144m/z	1.91125	198.014	0.0217783	2.59748	-1.37711	down
1.92_130.0847m/z	1.91667	130.085	0.0448957	2.33395	1.22278	up
1.92_198.0755m/z	1.91667	198.076	0.0353498	1.95559	-0.967603	down
1.92_345.1362m/z	1.91667	345.136	0.0263979	2.26553	-1.17985	down
1.92_470.0568m/z	1.91667	470.057	0.0370408	2.72717	1.4474	up
1.93_260.0477m/z	1.93382	260.048	0.0064309	2.48448	-1.31294	down
1.93_334.0533m/z	1.93382	334.053	0.00365375	2.82347	-1.49747	down
1.93_384.9921m/z	1.93382	384.992	6.6095946E-4	5.22518	2.38548	up
1.93_482.1439m/z	1.92838	482.144	2.6538773E-4	5.02298	-2.32854	down
1.95_311.0317m/z	1.94553	311.032	0.00396969	2.99041	1.58034	up
1.95_586.1538m/z	1.94553	586.154	0.0378503	1.72795	-0.789064	down
1.96_346.5906m/z	1.96267	346.591	0.0186396	2.80573	-1.48837	down
1.96_407.5842m/z	1.96267	407.584	0.0102315	3.3156	-1.72927	down
1.96_547.1781m/z	1.96267	547.178	0.013085	2.12163	1.08517	up
1.98_136.0755m/z	1.97982	136.076	0.0266021	1.95382	-0.966298	down
1.98_321.0683n	1.97982	322.076	9.20862E-6	7.2361	2.85521	up
1.98_370.0967m/z	1.97982	370.097	0.0109889	2.01087	-1.00782	down
1.98_379.1053m/z	1.97982	379.105	0.0180823	2.2114	-1.14496	down
1.98_379.6055m/z	1.97982	379.605	0.00754599	2.58248	-1.36876	down
1.98_407.0842m/z	1.97982	407.084	0.00800506	2.20309	-1.13953	down
1.98_644.2607m/z	1.97982	644.261	0.0175948	2.49537	1.31925	up
1.98_774.1957n	1.97982	388.105	0.0240773	1.92598	-0.945595	down
1.98_796.1885n	1.97982	797.196	0.0485284	1.81114	-0.856902	down
1.98_812.1558n	1.97982	813.163	0.0196102	1.83824	-0.878327	down
10.01_526.1703m/z	10.0079	526.17	0.0417384	3.00668	1.58817	up
10.01_626.5518m/z	10.0089	626.552	0.00122841	5.37305	-2.42574	down
10.01_822.4189m/z	10.0089	822.419	0.0065527	8.64815	-3.11239	down
10.03_1126.5777m/z	10.026	1126.58	0.0402185	1.84781	-0.885817	down
10.03_376.1621m/z	10.026	376.162	0.0029525	2.88869	-1.53042	down
10.03_551.3412m/z	10.026	551.341	8.9037465E-4	2.76287	-1.46617	down
10.06_160.1121m/z	10.0603	160.112	4.148601E-4	4.089	-2.03175	down
10.06_206.1182m/z	10.0603	206.118	7.224118E-4	3.19767	-1.67702	down
10.11_475.2423m/z	10.1117	475.242	0.0426687	1.77019	-0.823906	down
10.18_485.1868m/z	10.1803	485.187	0.0193783	2.6505	-1.40626	down
10.18_493.2721m/z	10.1803	493.272	0.00356074	2.67877	-1.42157	down
10.30_299.2199m/z	10.3003	299.22	0.00568632	1.9467	-0.961028	down
10.30_405.2180m/z	10.3003	405.218	0.00859897	1.69396	-0.7604	down
10.32_352.1485m/z	10.3175	352.149	0.00322103	3.28761	-1.71704	down
10.32_665.3367m/z	10.3175	665.337	0.00448058	3.01553	-1.59241	down
10.40_511.1880m/z	10.4032	511.188	0.0180252	2.08803	-1.06215	down
10.42_353.1946m/z	10.4204	353.195	0.0483394	2.01182	-1.0085	down
10.42_481.1549m/z	10.4204	481.155	0.0129721	2.65923	-1.41101	down
10.51_527.1761n	10.5051	526.169	0.044132	2.61995	1.38954	up
10.52_141.5545m/z	10.5175	141.554	0.0103149	1.67874	-0.747378	down
10.55_260.1628n	10.5518	283.152	0.0104245	1.6515	-0.72378	down
10.60_207.1010m/z	10.6032	207.101	0.00576348	1.9403	-0.956279	down
10.60_390.2226n	10.6032	413.212	8.2151487E-4	2.43758	-1.28545	down
10.71_508.1272m/z	10.7107	508.127	0.0336171	3.09407	1.62951	up
10.83_249.0262m/z	10.8308	249.026	0.0269692	3.05803	1.6126	up
10.83_689.2195m/z	10.8261	689.22	0.00458202	3.47257	1.796	up
10.83_908.2244n	10.8308	907.217	0.0193592	6.63248	2.72955	up
10.95_441.2218m/z	10.9461	441.222	0.0441476	1.52413	-0.607982	down
10.98_483.6304m/z	10.9804	483.63	0.00222163	5.01637	2.32664	up
11.05_213.1525m/z	11.0479	213.152	0.0048343	2.21997	1.15054	up
11.10_443.2247m/z	11.1004	443.225	0.00166361	2.29845	-1.20066	down
11.15_509.1300n	11.1518	510.137	0.0471706	1.88806	0.916904	up
11.19_274.7363m/z	11.1861	274.736	0.0117193	2.00278	-1.002	down
11.19_284.1342m/z	11.185	284.134	0.00725387	3.22265	-1.68825	down
11.20_526.2254m/z	11.2032	526.225	1.6280047E-4	5.74588	-2.52253	down
11.20_558.2505m/z	11.2032	558.25	9.5578864E-5	8.73989	-3.12761	down
11.22_317.2013m/z	11.2204	317.201	0.0319184	2.00455	-1.00328	down
11.22_575.1322m/z	11.2204	575.132	0.0496716	5.23161	2.38725	up
11.22_750.1963m/z	11.2204	750.196	0.0331697	4.18318	2.0646	up
11.22_902.2044n	11.2204	474.091	0.0374042	4.31756	2.11021	up
11.22_908.2214n	11.2204	455.118	0.033203	3.82901	1.93697	up
11.24_2125.0328n	11.2375	1074.51	0.0336532	3.49099	-1.80364	down
11.27_160.0351m/z	11.2661	160.035	0.0319072	3.60919	1.85167	up
11.28_382.1574m/z	11.2832	382.157	3.9762034E-4	3.87528	1.9543	up
11.30_329.0852m/z	11.3004	329.085	0.0406317	1.88762	0.916569	up
11.44_352.2282n	11.4422	351.221	0.00180858	5.50171	2.45988	up
11.47_539.1987m/z	11.4718	539.199	0.0384504	2.06244	-1.04435	down
11.55_789.2238n	11.545	788.216	0.0307922	2.95464	1.56298	up
11.56_129.0558m/z	11.5575	129.056	0.0220094	2.48988	1.31608	up
11.56_525.2598m/z	11.5575	525.26	0.0132692	1.8456	-0.884093	down
11.57_1070.5257m/z	11.5747	1070.53	0.0179311	2.56211	-1.35733	down
11.57_3148.6243n	11.5747	1057.88	0.0397366	2.00775	-1.00558	down
11.57_803.3933m/z	11.5747	803.393	0.0357558	2.04126	-1.02946	down
11.59_489.2219m/z	11.5918	489.222	0.0303849	1.60251	-0.680336	down
11.63_317.2190m/z	11.6261	317.219	0.0324342	4.36822	2.12705	up
11.66_275.0332m/z	11.6604	275.033	0.0449395	4.64859	-2.21679	down
11.66_286.1442m/z	11.6604	286.144	0.00179158	2.69097	-1.42812	down
11.68_380.2040m/z	11.6775	380.204	0.028658	1.55531	-0.637199	down
11.69_187.0288m/z	11.6947	187.029	0.00538811	5.94518	-2.57172	down
11.69_238.0234n	11.6947	261.013	0.0327716	1.74679	0.804709	up
11.75_363.0909m/z	11.7461	363.091	0.0148009	1.94834	0.962244	up
11.81_180.0197m/z	11.8147	180.02	0.016923	2.22936	-1.15663	down
11.81_318.2838m/z	11.8147	318.284	0.0253082	1.65481	-0.726662	down
11.81_484.9101m/z	11.8147	484.91	0.00163238	3.70524	-1.88957	down
11.81_563.9201n	11.8147	282.967	0.0375933	1.94973	0.963275	up
11.85_441.1650m/z	11.849	441.165	0.00108332	2.37612	-1.24861	down
11.87_187.0924m/z	11.8661	187.092	0.0196516	1.71526	0.778424	up
11.87_207.6013m/z	11.8661	207.601	0.00171341	3.01783	1.59351	up
11.87_316.2022n	11.8661	317.209	0.00192252	3.06234	1.61463	up
11.87_375.2124m/z	11.8661	375.212	0.00123535	3.21181	1.68339	up
11.87_391.1854m/z	11.8661	391.185	0.00903578	2.47257	1.30601	up
11.88_188.0979m/z	11.8833	188.098	0.00507328	3.56986	1.83587	up
11.90_156.0721m/z	11.9004	156.072	0.0298747	1.62251	-0.698227	down
11.99_160.0434m/z	11.9861	160.043	0.0325524	2.51415	1.33007	up
11.99_435.1291m/z	11.9861	435.129	0.0399848	1.89337	0.920958	up
12.10_167.5700m/z	12.1004	167.57	0.00607385	2.06968	-1.04941	down
12.10_188.0852m/z	12.1004	188.085	0.0233602	1.82036	-0.864221	down
12.10_276.1402n	12.1004	277.147	0.0051005	1.81837	-0.862642	down
12.12_189.0774m/z	12.1176	189.077	0.0280733	2.01455	-1.01046	down
12.12_195.1371m/z	12.1176	195.137	0.0427238	1.81238	-0.857883	down
12.15_455.0982m/z	12.1518	455.098	0.048142	3.39837	1.76484	up
12.22_425.1698m/z	12.2204	425.17	8.7716285E-4	2.3614	-1.23965	down
12.27_427.2066m/z	12.2719	427.207	0.0113597	1.69444	-0.760808	down
12.33_243.1637m/z	12.3279	243.164	0.00899993	1.94081	0.956658	up
12.34_431.2604m/z	12.3404	431.26	0.0100238	1.75233	-0.809277	down
12.36_387.2003m/z	12.3576	387.2	0.00364775	1.84403	-0.88286	down
12.51_471.2324m/z	12.5118	471.232	0.0203008	1.61077	-0.687754	down
12.53_238.0906m/z	12.529	238.091	3.063412E-4	16.1849	-4.01657	down
12.55_233.5812m/z	12.5461	233.581	1.6815231E-4	3.72215	-1.89614	down
12.55_409.1651m/z	12.5461	409.165	1.3718609E-4	3.13473	-1.64834	down
12.55_424.1296n	12.5461	425.137	9.5652635E-5	3.47693	-1.79781	down
12.55_429.0846m/z	12.5507	429.085	0.0425614	2.40971	1.26886	up
12.55_471.1458m/z	12.5461	471.146	7.287146E-4	3.09227	-1.62866	down
12.55_486.2859m/z	12.5461	486.286	7.0318696E-4	2.73548	-1.45179	down
12.55_586.4118m/z	12.5461	586.412	1.5207012E-4	3.6815	-1.88029	down
12.55_795.3395m/z	12.5461	795.34	5.3549293E-6	8.66316	-3.11489	down
12.55_811.3133m/z	12.5461	811.313	5.6237304E-6	7.98747	-2.99774	down
12.61_258.2443m/z	12.6147	258.244	0.0355464	1.53568	-0.618877	down
12.65_309.1743m/z	12.6536	309.174	0.0154442	1.71104	0.774876	up
12.68_279.1581m/z	12.6833	279.158	0.00448602	1.83626	-0.876768	down
12.72_155.5699m/z	12.7176	155.57	0.0239229	1.72187	-0.783979	down
12.76_434.3431m/z	12.7633	434.343	0.00493862	3.21445	-1.68457	down
12.78_344.2792m/z	12.7804	344.279	0.00756529	3.05664	1.61195	up
12.81_1086.5598m/z	12.8147	1086.56	9.309504E-4	2.9765	1.57362	up
12.83_121.0897m/z	12.8318	121.09	0.0144559	1.84815	-0.886084	down
12.83_176.1438m/z	12.8318	176.144	0.00620879	2.14628	-1.10184	down
12.84_194.0843m/z	12.8421	194.084	8.558339E-5	4.3083	2.10712	up
12.85_331.1116m/z	12.849	331.112	0.0343102	1.78232	-0.833752	down
12.87_204.0807m/z	12.8661	204.081	0.0123283	1.95823	-0.969553	down
12.92_363.1974m/z	12.9176	363.197	0.00467459	1.83429	0.875223	up
12.92_425.1867m/z	12.9176	425.187	0.0132629	1.83104	-0.872663	down
12.92_923.4944n	12.9176	924.502	1.14281094E-4	8.25738	3.04568	up
13.03_293.1800m/z	13.025	293.18	0.0339579	1.99082	0.993362	up
13.04_254.2485m/z	13.0376	254.249	0.0084692	2.56683	-1.35999	down
13.06_447.1397m/z	13.0593	447.14	0.00560198	3.79668	-1.92474	down
13.11_304.2033m/z	13.1061	304.203	0.0148472	2.23011	1.15712	up
13.13_456.2772m/z	13.1279	456.277	0.00471497	6.48843	2.69787	up
13.14_279.1578m/z	13.1404	279.158	0.00148621	2.20208	-1.13887	down
13.14_431.0967m/z	13.1404	431.097	0.0202592	1.69839	0.764167	up
13.16_249.1561m/z	13.1621	249.156	0.0475	2.28341	1.19119	up
13.16_344.1055n	13.1576	345.113	0.0442371	1.66795	-0.738078	down
13.18_268.1381m/z	13.1793	268.138	0.0241422	2.17218	-1.11914	down
13.19_324.2688m/z	13.1919	324.269	0.0116445	1.68357	-0.751525	down
13.19_478.2051m/z	13.1919	478.205	0.0142987	1.81506	-0.860018	down
13.20_257.1800m/z	13.1964	257.18	0.0127968	1.82324	0.866502	up
13.21_346.2531m/z	13.209	346.253	0.00275755	4.3217	2.1116	up
13.21_529.3720m/z	13.209	529.372	0.0129768	1.71536	-0.778509	down
13.21_665.1802m/z	13.2136	665.18	0.0200539	2.94206	1.55683	up
13.24_395.1532m/z	13.2433	395.153	0.00129878	2.36998	-1.24488	down
13.24_460.3274m/z	13.2433	460.327	0.0376098	3.00683	-1.58824	down
13.26_170.0967m/z	13.2605	170.097	0.0367085	1.51443	-0.598773	down
13.26_543.2621m/z	13.2605	543.262	0.0196354	2.46949	-1.30421	down
13.30_431.1872m/z	13.2993	431.187	0.00491966	2.78505	-1.4777	down
13.30_470.2006m/z	13.2993	470.201	0.00207296	3.13029	-1.6463	down
13.31_500.1905n	13.3119	483.187	0.0372302	1.69968	-0.765267	down
13.31_786.4539m/z	13.3119	786.454	4.5791332E-4	3.8606	-1.94883	down
13.35_659.2750m/z	13.3462	659.275	0.0373763	2.5372	1.34324	up
13.36_308.5602m/z	13.3633	308.56	0.00883229	3.60501	-1.85001	down
13.38_791.3204m/z	13.385	791.32	0.0472939	1.63179	0.706459	up
13.50_487.1603m/z	13.505	487.16	0.0228239	4.31626	-2.10978	down
13.51_304.4724m/z	13.5119	304.472	0.0463976	1.87395	-0.906081	down
13.56_341.1626m/z	13.5633	341.163	0.00256321	1.93835	-0.954828	down
13.58_374.2838m/z	13.5805	374.284	0.0317395	2.63651	-1.39863	down
13.60_225.6184m/z	13.5976	225.618	0.0345575	2.20725	1.14225	up
13.61_121.0913m/z	13.6148	121.091	0.00806613	1.99768	-0.998323	down
13.61_148.1105m/z	13.6148	148.111	0.00206147	2.90616	-1.53912	down
13.61_259.1217n	13.6148	301.156	0.0140626	1.72756	-0.788739	down
13.61_270.1490m/z	13.6148	270.149	0.00105456	2.96313	-1.56712	down
13.67_162.5772m/z	13.6662	162.577	0.00219828	2.12541	-1.08774	down
13.67_316.3168m/z	13.6662	316.317	0.0358397	1.56608	-0.64716	down
13.67_321.1322m/z	13.6662	321.132	0.0284063	1.68015	0.748589	up
13.67_399.0749m/z	13.6662	399.075	0.0389559	3.31377	-1.72847	down
13.67_539.1676m/z	13.6662	539.168	0.0383143	1.89377	-0.921264	down
13.68_268.2645m/z	13.6833	268.264	0.00586564	3.22644	-1.68994	down
13.68_349.1263m/z	13.6833	349.126	0.00343599	2.02781	-1.01992	down
13.68_667.1907m/z	13.6833	667.191	0.0443583	1.84725	0.885376	up
13.68_668.1944m/z	13.6833	668.194	0.0475402	1.83616	0.876691	up
13.68_669.1931m/z	13.6833	669.193	0.0255473	2.01103	1.00793	up
13.68_689.1757m/z	13.6833	689.176	0.0337459	2.01874	1.01345	up
13.68_740.2954n	13.6833	723.292	5.720259E-4	4.30113	-2.10471	down
13.70_242.5829m/z	13.7005	242.583	8.019375E-4	3.60669	-1.85067	down
13.70_246.1108m/z	13.7005	246.111	0.00363091	2.01335	-1.0096	down
13.70_254.1014m/z	13.7005	254.101	3.2378055E-4	3.02417	-1.59654	down
13.70_331.1341m/z	13.7005	331.134	0.00194015	2.27466	-1.18565	down
13.70_386.1873n	13.7005	409.177	4.312904E-4	2.58985	-1.37287	down
13.70_443.1780n	13.7005	233.587	5.876458E-4	2.85163	-1.51179	down
13.72_190.1590m/z	13.7176	190.159	0.00771334	2.10701	-1.07519	down
13.73_462.3425m/z	13.7348	462.342	3.37225E-4	6.13717	-2.61757	down
13.79_381.1307m/z	13.7862	381.131	0.0119374	1.73133	-0.791881	down
13.80_285.2121m/z	13.7964	285.212	0.0196867	1.95274	0.965502	up
13.82_425.1612m/z	13.8205	425.161	0.014653	1.59685	-0.675231	down
13.84_279.1955m/z	13.8376	279.196	0.0452496	1.69315	0.759711	up
13.85_629.3453m/z	13.8548	629.345	9.451767E-4	2.52355	-1.33545	down
13.87_694.4526m/z	13.8719	694.453	0.00110731	4.06676	2.02388	up
13.94_300.2899m/z	13.9405	300.29	0.0113368	1.82624	-0.86888	down
13.97_191.5871m/z	13.9747	191.587	0.017415	2.22	-1.15056	down
13.97_272.2029n	13.9678	271.196	0.00775707	1.79513	0.84409	up
14.01_272.2955m/z	14.009	272.296	0.031068	1.53506	-0.618297	down
14.03_239.0703m/z	14.0307	239.07	0.00366674	2.19796	1.13617	up
14.03_328.3000m/z	14.0262	328.3	0.0261765	1.86656	-0.900378	down
14.04_255.5946m/z	14.0433	255.595	0.0214973	2.35075	-1.23312	down
14.06_304.1952m/z	14.0605	304.195	0.01124	2.23323	-1.15913	down
14.06_395.1312m/z	14.0605	395.131	2.373592E-4	3.06338	-1.61513	down
14.06_462.3432m/z	14.0605	462.343	1.9865467E-4	5.61421	-2.48908	down
14.09_299.2829n	14.0947	282.28	2.0774055E-4	3.57817	-1.83922	down
14.26_284.2942m/z	14.2605	284.294	0.00765962	1.84611	-0.884488	down
14.26_299.2828n	14.2605	282.28	1.9427433E-4	3.86356	-1.94993	down
14.28_689.3044m/z	14.2776	689.304	7.7042314E-5	4.16101	-2.05693	down
14.29_626.4873m/z	14.2948	626.487	0.00141965	3.26494	1.70706	up
14.31_673.3753m/z	14.3119	673.375	1.8927017E-4	3.13344	-1.64775	down
14.31_727.3848m/z	14.3119	727.385	1.1934409E-4	3.30763	-1.7258	down
14.31_728.3884m/z	14.3119	728.388	2.72118E-4	3.07377	-1.62001	down
14.31_743.3533m/z	14.3119	743.353	0.00600084	2.27808	-1.18782	down
14.34_277.1483m/z	14.3393	277.148	0.0286771	1.85963	0.895018	up
14.36_297.1621m/z	14.3633	297.162	0.0267473	1.53224	-0.615643	down
14.40_464.3543m/z	14.3976	464.354	1.0085842E-4	4.57152	-2.19267	down
14.43_166.0870m/z	14.4319	166.087	0.0420867	2.861	1.51652	up
14.47_345.1068n	14.4662	732.247	0.035015	2.18211	1.12572	up
14.50_194.5943m/z	14.5005	194.594	0.0364435	2.23073	-1.15752	down
14.50_249.1840m/z	14.5005	249.184	0.0261362	1.79589	-0.8447	down
14.50_515.2949m/z	14.5005	515.295	0.0122497	1.90061	-0.926459	down
14.52_557.2776m/z	14.5176	557.278	0.0137593	1.92872	-0.947645	down
14.53_335.2254m/z	14.5278	335.225	0.0363327	1.77574	0.828417	up
14.53_529.3555m/z	14.5348	529.356	9.62961E-6	6.54666	-2.71076	down
14.53_703.3865m/z	14.5348	703.387	2.094223E-4	3.14144	-1.65143	down
14.55_302.3061m/z	14.5519	302.306	0.00833008	2.56185	-1.35719	down
14.57_273.0985m/z	14.5691	273.099	0.00562554	1.80627	0.853012	up
14.57_448.3429m/z	14.5691	448.343	0.0283305	5.15834	-2.36691	down
14.64_391.1545m/z	14.6376	391.154	6.670612E-4	4.79793	-2.26241	down
14.65_273.2207m/z	14.6548	273.221	0.0350112	1.71717	-0.780035	down
14.68_285.2115m/z	14.6821	285.212	0.0295151	1.62596	0.701289	up
14.74_345.3352m/z	14.7405	345.335	0.00646	2.51507	-1.3306	down
14.79_307.1859m/z	14.792	307.186	0.0193661	1.5898	-0.668846	down
14.86_441.1301m/z	14.8605	441.13	0.00734357	2.97199	-1.57143	down
14.89_304.2245m/z	14.8949	304.224	0.00477396	2.09588	-1.06756	down
14.96_400.3408m/z	14.9634	400.341	0.0359967	2.25838	-1.17529	down
15.04_526.4129m/z	15.0434	526.413	0.00259588	2.65913	-1.41095	down
15.06_691.3389m/z	15.0606	691.339	0.0251594	2.21553	-1.14765	down
15.08_724.2872n	15.0777	707.284	0.00549369	2.85012	-1.51102	down
15.16_361.2111m/z	15.1634	361.211	0.00462413	1.9902	-0.992916	down
15.19_725.3896m/z	15.1907	725.389	0.034039	2.73362	1.45081	up
15.20_492.3090m/z	15.1977	492.309	0.0215847	2.09776	-1.06885	down
15.20_526.4085m/z	15.1977	526.408	0.0264124	1.75391	-0.810574	down
15.20_693.2472m/z	15.1977	693.247	0.00946129	1.77904	-0.831102	down
15.25_395.3123m/z	15.2492	395.312	0.040915	1.54443	-0.627076	down
15.29_319.2317m/z	15.2935	319.232	0.0210756	2.80229	1.48661	up
15.31_300.2340n	15.3107	299.227	0.0148112	1.62467	0.700144	up
15.33_391.2883m/z	15.3278	391.288	0.0125646	3.07065	1.61854	up
15.33_438.2995n	15.3278	437.292	0.0164972	3.10072	1.6326	up
15.33_521.2488m/z	15.3278	521.249	0.0154326	3.00617	1.58793	up
15.33_527.2660m/z	15.3278	527.266	0.0234946	2.82817	1.49987	up
15.35_500.2571n	15.352	465.243	0.0408471	1.52787	-0.611525	down
15.39_467.2080m/z	15.3863	467.208	0.0262504	1.77311	-0.826282	down
15.42_512.1892m/z	15.4206	512.189	0.0478233	1.77048	-0.824139	down
15.43_524.2831m/z	15.4307	524.283	0.0118766	4.8824	-2.28759	down
15.44_265.6277m/z	15.4377	265.628	0.0277903	2.8036	-1.48728	down
15.45_290.6426m/z	15.4549	290.643	0.00953435	3.4336	-1.77972	down
15.45_513.2999m/z	15.4549	513.3	0.0190454	1.6323	-0.706908	down
15.45_540.4110m/z	15.4549	540.411	3.3854105E-4	3.50798	-1.81064	down
15.45_588.3351m/z	15.4478	588.335	0.00147692	7.21986	-2.85197	down
15.45_599.3186m/z	15.4549	599.319	0.0339233	1.70984	-0.773863	down
15.47_309.6343m/z	15.472	309.634	0.0170876	1.92515	0.944968	up
15.48_662.3338m/z	15.4821	662.334	3.563138E-4	8.28001	-3.04963	down
15.49_468.3076m/z	15.4891	468.308	0.0301267	1.92558	-0.945296	down
15.50_500.2825m/z	15.4992	500.282	0.0326204	3.50552	-1.80963	down
15.51_774.5235m/z	15.5063	774.524	0.0158126	1.79361	-0.842862	down
15.52_257.1979m/z	15.5234	257.198	0.00272124	3.16817	-1.66365	down
15.54_516.3091m/z	15.5406	516.309	0.00237696	2.71176	-1.43923	down
15.56_410.3769m/z	15.5577	410.377	0.0370564	2.13469	-1.09403	down
15.56_689.3538m/z	15.5577	689.354	0.00194338	2.60082	-1.37897	down
15.58_526.3158m/z	15.5849	526.316	0.00564152	3.67305	-1.87698	down
15.59_220.6030m/z	15.592	220.603	0.00905754	1.87359	-0.905804	down
15.59_360.2155n	15.592	383.205	0.00786834	1.73562	-0.79545	down
15.59_399.1821m/z	15.592	399.182	0.00862156	1.70459	-0.769425	down
15.60_524.2822m/z	15.6021	524.282	0.0231692	3.61157	-1.85262	down
15.62_592.2713m/z	15.6192	592.271	0.0236638	3.94736	-1.98089	down
15.64_493.2987m/z	15.6434	493.299	0.0077487	2.42468	-1.2778	down
15.64_541.2819m/z	15.6434	541.282	0.00126825	2.22861	-1.15614	down
15.65_528.3148m/z	15.6535	528.315	0.00192195	4.53412	-2.18082	down
15.65_588.3340m/z	15.6535	588.334	0.00169067	4.93076	-2.30181	down
15.65_656.3226m/z	15.6535	656.323	7.0710905E-4	5.17528	-2.37164	down
15.66_601.2066m/z	15.6606	601.207	0.0103501	3.51802	-1.81476	down
15.68_428.3697m/z	15.6777	428.37	0.00253037	2.02601	-1.01864	down
15.68_429.3769m/z	15.6777	429.377	0.0409557	4.75047	-2.24807	down
15.69_500.2801m/z	15.6878	500.28	0.0286322	3.98582	-1.99488	down
15.69_564.3355m/z	15.6878	564.335	0.0442902	2.63391	-1.3972	down
15.69_568.2701m/z	15.6878	568.27	0.0299181	3.90842	-1.96659	down
15.69_585.2870m/z	15.6949	585.287	0.0243211	1.83494	-0.875733	down
15.69_593.2500m/z	15.6949	593.25	0.0358573	2.86457	-1.51832	down
15.69_636.2594m/z	15.6878	636.259	0.0247626	4.00694	-2.0025	down
15.69_748.3853n	15.6949	749.393	0.0405063	1.84011	0.879794	up
15.69_765.3601m/z	15.6949	765.36	0.0310647	1.88882	0.917483	up
15.70_265.1484m/z	15.7049	265.148	0.0364751	1.72062	-0.782928	down
15.70_271.2317m/z	15.7049	271.232	0.00886513	2.08784	1.06201	up
15.71_502.3374m/z	15.712	502.337	0.019773	1.97227	-0.979859	down
15.71_518.2437n	15.712	541.233	0.029407	1.53688	-0.620001	down
15.71_518.3385m/z	15.712	518.338	0.0181856	1.85838	-0.894049	down
15.71_556.3819m/z	15.712	556.382	0.0158776	1.69598	-0.76212	down
15.71_834.4297n	15.712	835.437	0.0192416	2.95183	1.56161	up
15.71_934.5133n	15.712	468.264	0.0199521	1.63044	-0.705265	down
15.74_333.1382m/z	15.7392	333.138	0.046499	1.66653	-0.736851	down
15.74_395.1106m/z	15.7392	395.111	0.0279736	1.96437	-0.974069	down
15.74_401.1238m/z	15.7392	401.124	0.0235319	1.99216	-0.994334	down
15.74_526.2997m/z	15.7392	526.3	0.0108815	5.13335	-2.3599	down
15.76_258.2439m/z	15.7577	258.244	0.00772735	1.78272	-0.834076	down
15.76_303.2277m/z	15.7577	303.228	0.0495067	2.01697	1.01219	up
15.76_351.6504m/z	15.7577	351.65	2.7117247E-4	5.38034	-2.4277	down
15.76_580.3408m/z	15.7577	580.341	8.9211523E-4	2.72793	-1.44781	down
15.76_664.3516m/z	15.7577	664.352	2.3945096E-5	5.57299	-2.47845	down
15.83_270.1132m/z	15.8263	270.113	0.019777	3.74289	-1.90415	down
15.83_428.1914n	15.8263	473.163	0.0249318	1.50295	0.587797	up
15.84_266.5913m/z	15.8434	266.591	0.0103302	2.74324	-1.45588	down
15.84_278.1049m/z	15.8434	278.105	0.0277897	1.92907	-0.947902	down
15.86_355.1724m/z	15.8606	355.172	0.0340789	2.04423	-1.03156	down
15.86_688.3486m/z	15.8606	688.349	3.9830265E-5	6.68055	-2.73997	down
15.86_725.2954n	15.8606	726.303	0.00308239	23.4228	-4.54984	down
15.89_614.3503m/z	15.8935	614.35	0.00482243	3.39652	-1.76406	down
15.91_282.2760m/z	15.912	282.276	0.00618886	2.21853	-1.14961	down
15.91_480.3140m/z	15.9107	480.314	0.0171895	3.86062	-1.94883	down
15.91_541.3394m/z	15.9107	541.339	0.0244866	3.28687	-1.71671	down
15.91_608.3255m/z	15.9107	608.326	0.0200418	3.82546	-1.93563	down
15.91_782.1594m/z	15.912	782.159	0.0228052	2.86256	1.51731	up
15.91_784.5837n	15.912	807.573	0.00143138	3.23282	1.69279	up
15.93_215.1789m/z	15.9292	215.179	0.0298125	1.80782	0.854254	up
15.93_227.6327m/z	15.9292	227.633	0.0127115	2.05212	1.03711	up
15.93_235.6313n	15.9292	236.639	0.00739046	1.9654	0.97482	up
15.93_257.1504m/z	15.9292	257.15	0.0137403	1.92336	0.943629	up
15.93_291.6454m/z	15.9292	291.645	3.7284728E-4	3.97727	-1.99178	down
15.93_526.2981m/z	15.9278	526.298	0.0392234	3.64027	-1.86405	down
15.93_781.5075n	15.9292	823.541	0.00191365	3.20032	1.67822	up
15.96_663.3406n	15.9635	664.348	4.5596164E-5	7.46502	-2.90015	down
15.96_701.2844n	15.9635	351.649	1.2167446E-4	7.54869	-2.91623	down
15.98_361.2435m/z	15.9807	361.243	0.00774087	1.97899	-0.984762	down
15.98_484.3837m/z	15.9807	484.384	0.014138	1.71586	-0.778934	down
15.98_590.3782m/z	15.9807	590.378	0.0244917	2.00537	-1.00387	down
15.98_803.4824m/z	15.9807	803.482	0.0408416	3.12651	1.64455	up
16.00_548.3425m/z	15.9978	548.342	0.0257561	2.82314	-1.4973	down
16.01_283.1511m/z	16.015	283.151	0.0491345	1.69046	-0.757419	down
16.01_470.3230n	16.015	493.312	0.018212	1.95143	-0.964533	down
16.01_523.2832n	16.015	565.317	0.00201231	2.31363	-1.21016	down
16.01_580.4181n	16.015	603.407	0.0110832	1.66946	-0.739381	down
16.01_627.3581m/z	16.015	627.358	4.279318E-4	2.77711	-1.47359	down
16.01_658.2570m/z	16.015	658.257	9.519053E-4	3.63563	-1.86221	down
16.01_786.6030m/z	16.015	786.603	0.014948	2.7952	1.48295	up
16.03_303.6467m/z	16.0321	303.647	0.00109487	2.6502	-1.4061	down
16.03_528.4103m/z	16.0321	528.41	0.00233338	1.99295	-0.994904	down
16.03_549.3365m/z	16.0321	549.337	0.0113709	1.89506	-0.922247	down
[truncated: 1,528 more rows]

## Sheet: Table S2B
Table S2B. Metabolites that identified as human endogenous metabolites.
[truncated: 273 more rows]

[truncated: 15 more sheets: Table S3A, Table S3B, Table S4A, Table S4B, Table S5, Table S6, Table S7A, Table S7B, Table S8A, Table S8B, Table S9A, Table S9B, Table 10, Table S11, Table S12]
